# Supplementary material for: K2Ho(PO4)(WO4)
Source: Acta Crystallogr Sect E Struct Rep Online. 2008 Oct 18;64(Pt 11):i75. doi: 10.1107/S160053680803287X (PMC2959528; doi:10.1107/S160053680803287X)
Supplement: Supplementary file 1 [file e-64-00i75-sup1.cif]

##############################################################################
###                                                                        ###
###        Electronic paper (Acta Crystallographica Section E)             ###
###                                                                        ###
##############################################################################
#                                                                            #
# This CIF contains the data in a paper accepted for publication in Acta     #
# Crystallographica Section E. It conforms to the requirements of Notes      #
# for Authors for Section E, and has been peer reviewed under the auspices   #
# of the IUCr Commission on Journals.                                        #
#                                                                            #
# Full details of the Crystallographic Information File format               #
# are given in the paper "The Crystallographic Information File (CIF):       #
# a New Standard Archive File for Crystallography" by S. R. Hall, F. H.      #
# Allen and I. D. Brown [Acta Cryst. (1991), A47, 655-685].                  #
#                                                                            #
# The current version of the core CIF dictionary is obtainable from          #
# ftp://ftp.iucr.org/pub/cif_core.dic. The current version number is 2.4.    #
#                                                                            #
# Software is freely available for graphical display of the structure(s) in  #
# this CIF.  For information consult the CIF home page http://www.iucr.org/  #
# cif/home.html                                                              #
#                                                                            #
# This file may be used for bona fide research purposes within the           #
# scientific community so long as proper attribution is given to the journal # 
# article from which it was obtained.                                        #
#                                                                            #
##############################################################################
                                             
data_global
_audit_creation_method     'WinGX routine CIF_UPDATE'
_audit_conform_dict_name     cif_core.dic
_audit_conform_dict_version     2.3
_journal_date_recd_electronic     2008-09-05
_journal_date_accepted     2008-10-10
_journal_name_full     'Acta Crystallographica, Section E'
_journal_year     2008
_journal_volume     64
_journal_issue     11
_journal_page_first     i75
_journal_page_last     i75
_journal_paper_category     QI
_journal_coeditor_code     WM2196
_publ_contact_author_name     'Terebilenko, Katherina V.'
_publ_contact_author_address
;
Department of Inorganic Chemistry
Taras Shevchenko National University
64, Volodymyrska str.
01601, Kyiv, Ukraine
;
_publ_contact_author_email     Tereb@bigmir.net
_publ_contact_author_fax     '?'
_publ_contact_author_phone     '+38(044)2393288'
_publ_section_title
;
K~2~Ho(PO~4~)(WO~4~)
;
loop_
    _publ_author_name
    _publ_author_address
    'Terebilenko, Katherina V.'
;
Department of Inorganic Chemistry
Taras Shevchenko National University
64 Volodymyrska Street
01601 Kyiv, Ukraine
;
    'Zatovsky, Igor V.'
;
Department of Inorganic Chemistry
Taras Shevchenko National University
64 Volodymyrska Street
01033 Kyiv, Ukraine
;
    'Baumer, Vyacheslav N.'
;
STC `Institute for Single Crystals'
NAS of Ukraine,
60 Lenin Avenue,
61001 Kharkiv, Ukraine
;
    'Slobodyanik, Nikolay S.'
;
Department of Inorganic Chemistry
Taras Shevchenko National University
64 Volodymyrska Street
01601 Kyiv, Ukraine
;
    'Shishkin, Oleg V.'
;
STC `Institute for Single Crystals'
NAS of Ukraine,
60 Lenin Avenue,
61001 Kharkiv, Ukraine
;
data_I
_audit_creation_method     'WinGX routine CIF_UPDATE'
_chemical_name_systematic
;
Dipotassium holmium(III) phosphate(V) tungstate(VI)
;
_chemical_formula_moiety     '2(K +), Ho O8 P W 2-'
_chemical_formula_sum     'Ho K2 O8 P W'
_chemical_formula_structural     'K2 Ho (P O4) (W O4)'
_chemical_formula_iupac     'K2 Ho (P O4) (W O4)'
_chemical_formula_weight     585.95
_symmetry_cell_setting     orthorhombic
_symmetry_space_group_name_H-M     'I b c a'
_symmetry_space_group_name_Hall     '-I 2b 2c'
loop_
    _symmetry_equiv_pos_as_xyz
    'x, y, z'
    '-x+1/2, -y, z+1/2'
    '-x, y+1/2, -z+1/2'
    'x+1/2, -y+1/2, -z'
    'x+1/2, y+1/2, z+1/2'
    '-x+1, -y+1/2, z+1'
    '-x+1/2, y+1, -z+1'
    'x+1, -y+1, -z+1/2'
    '-x, -y, -z'
    'x-1/2, y, -z-1/2'
    'x, -y-1/2, z-1/2'
    '-x-1/2, y-1/2, z'
    '-x+1/2, -y+1/2, -z+1/2'
    'x, y+1/2, -z'
    'x+1/2, -y, z'
    '-x, y, z+1/2'
_cell_length_a     6.8820(10)
_cell_length_b     12.1485(18)
_cell_length_c     19.695(3)
_cell_angle_alpha     90
_cell_angle_beta     90
_cell_angle_gamma     90
_cell_volume     1646.6(4)
_cell_formula_units_Z     8
_cell_measurement_reflns_used     8608
_cell_measurement_theta_min     3.35
_cell_measurement_theta_max     32.99
_cell_measurement_temperature     293(2)
_exptl_crystal_description     'prism'
_exptl_crystal_colour     'pale beige'
_exptl_crystal_size_max     0.10
_exptl_crystal_size_mid     0.09
_exptl_crystal_size_min     0.07
_exptl_crystal_density_diffrn     4.727
_exptl_crystal_density_method     'not measured'
_exptl_crystal_F_000     2064
_exptl_absorpt_coefficient_mu     24.715
_exptl_absorpt_correction_type     multi-scan
_exptl_absorpt_process_details     'based on the method by Blessing (1995)'
_exptl_absorpt_correction_T_min     0.1024
_exptl_absorpt_correction_T_max     0.1766
_diffrn_ambient_temperature     293(2)
_diffrn_radiation_type     MoK\a
_diffrn_radiation_wavelength     0.71073
_diffrn_radiation_source     'fine-focus sealed tube'
_diffrn_radiation_monochromator     graphite
_diffrn_measurement_device_type     'Oxford Diffraction XCalibur-3 CCD'
_diffrn_measurement_method     '\f and \w'
_diffrn_reflns_number     8608
_diffrn_reflns_av_R_equivalents     0.0553
_diffrn_reflns_theta_min     3.35
_diffrn_reflns_theta_max     32.99
_diffrn_reflns_theta_full     32.99
_diffrn_measured_fraction_theta_max     0.997
_diffrn_measured_fraction_theta_full     0.997
_diffrn_reflns_limit_h_min     -10
_diffrn_reflns_limit_h_max     10
_diffrn_reflns_limit_k_min     -18
_diffrn_reflns_limit_k_max     18
_diffrn_reflns_limit_l_min     -30
_diffrn_reflns_limit_l_max     29
_diffrn_standards_number     0
_diffrn_standards_interval_count     .
_diffrn_standards_interval_time     .
_diffrn_standards_decay_%     ?
_reflns_number_total     1561
_reflns_number_gt     1257
_reflns_threshold_expression     I>2\s(I)
_refine_ls_structure_factor_coef     Fsqd
_refine_ls_matrix_type     full
_refine_ls_R_factor_gt     0.0289
_refine_ls_wR_factor_ref     0.0709
_refine_ls_goodness_of_fit_ref     1.15
_refine_ls_restrained_S_all     1.15
_refine_ls_number_reflns     1561
_refine_ls_number_parameters     62
_refine_ls_number_restraints     0
_refine_ls_hydrogen_treatment     ?
_refine_ls_weighting_scheme     calc
_refine_ls_weighting_details
              'w=1/[\s^2^(Fo^2^)+(0.0397P)^2^+3.2575P] where P=(Fo^2^+2Fc^2^)/3'
_refine_ls_shift/su_max     0
_refine_diff_density_max     1.895
_refine_diff_density_min     -1.727
_refine_ls_extinction_method     'SHELXL97 (Sheldrick, 2008)'
_refine_ls_extinction_coef     0.00010(2)
_refine_ls_extinction_expression
                                    Fc^*^=kFc[1+0.001xFc^2^\l^3^/sin(2\q)]^-1/4^
loop_
    _atom_type_symbol
    _atom_type_description
    _atom_type_scat_dispersion_real
    _atom_type_scat_dispersion_imag
    _atom_type_scat_source
    O O 0.0106 0.006 'International Tables Vol C Tables 4.2.6.8 and 6.1.1.4'
    P P 0.1023 0.0942 'International Tables Vol C Tables 4.2.6.8 and 6.1.1.4'
    K K 0.2009 0.2494 'International Tables Vol C Tables 4.2.6.8 and 6.1.1.4'
    Ho Ho -0.2175 4.6783 'International Tables Vol C Tables 4.2.6.8 and 6.1.1.4'
    W W -0.849 6.8722 'International Tables Vol C Tables 4.2.6.8 and 6.1.1.4'
_computing_data_collection     'CrysAlis CCD (Oxford Diffraction, 2005)'
_computing_cell_refinement     'CrysAlis RED (Oxford Diffraction, 2005)'
_computing_data_reduction     'CrysAlis RED (Oxford Diffraction, 2005)'
_computing_structure_solution     'SHELXS97 (Sheldrick, 2008)'
_computing_structure_refinement     'SHELXL97 (Sheldrick, 2008)'
_computing_molecular_graphics     'DIAMOND (Brandenburg, 2006)'
_computing_publication_material     'WinGX (Farrugia, 1999)'
loop_
    _atom_site_type_symbol
    _atom_site_label
    _atom_site_fract_x
    _atom_site_fract_y
    _atom_site_fract_z
    _atom_site_U_iso_or_equiv
    _atom_site_adp_type
    _atom_site_calc_flag
    _atom_site_refinement_flags
    _atom_site_occupancy
    _atom_site_disorder_assembly
    _atom_site_disorder_group
    W W1 0.5 0.25 0.334530(12) 0.01088(5) Uani d S 1 . .
    Ho Ho1 0.75 0.325113(17) 0.5 0.00662(5) Uani d S 1 . .
    K K1 0.96872(15) 0.07992(10) 0.34389(5) 0.0196(2) Uani d . 1 . .
    P P1 0.75 0.07042(10) 0.5 0.0065(2) Uani d S 1 . .
    O O1 0.7088(4) 0.2796(3) 0.38536(17) 0.0146(7) Uani d . 1 . .
    O O2 0.4420(6) 0.3643(4) 0.2845(2) 0.0269(8) Uani d . 1 . .
    O O3 0.7308(4) -0.0047(2) 0.43834(16) 0.0102(6) Uani d . 1 . .
    O O4 0.9229(4) 0.1514(2) 0.49215(17) 0.0105(6) Uani d . 1 . .
loop_
    _atom_site_aniso_label
    _atom_site_aniso_U_11
    _atom_site_aniso_U_22
    _atom_site_aniso_U_33
    _atom_site_aniso_U_12
    _atom_site_aniso_U_13
    _atom_site_aniso_U_23
    W1 0.01432(9) 0.01167(9) 0.00666(9) -0.00095(8) 0 0
    Ho1 0.00652(9) 0.00523(9) 0.00811(10) 0 -0.00005(9) 0
    K1 0.0204(4) 0.0248(5) 0.0137(4) -0.0002(4) 0.0021(3) 0.0039(4)
    P1 0.0064(5) 0.0034(5) 0.0098(6) 0 0.0000(5) 0
    O1 0.0154(14) 0.0171(14) 0.0113(14) -0.0035(11) -0.0012(11) -0.0031(11)
    O2 0.0308(17) 0.0296(19) 0.0203(17) -0.0008(17) 0.0013(15) 0.0126(16)
    O3 0.0126(13) 0.0079(11) 0.0101(13) -0.0018(10) -0.0002(11) -0.0010(9)
    O4 0.0052(10) 0.0066(11) 0.0198(16) -0.0017(9) 0.0011(10) -0.0016(11)
_geom_special_details
;
All e.s.d.'s (except the e.s.d. in the dihedral angle between two l.s. planes)
are estimated using the full covariance matrix. The cell e.s.d.'s are taken
into account individually in the estimation of e.s.d.'s in distances, angles
and torsion angles; correlations between e.s.d.'s in cell parameters are only
used when they are defined by crystal symmetry. An approximate (isotropic)
treatment of cell e.s.d.'s is used for estimating e.s.d.'s involving l.s.
planes.
;
loop_
    _geom_bond_atom_site_label_1
    _geom_bond_atom_site_label_2
    _geom_bond_site_symmetry_2
    _geom_bond_distance
    _geom_bond_publ_flag
    W1 O2 6_554 1.749(4) ?
    W1 O2 . 1.749(4) y
    W1 O1 . 1.788(3) y
    W1 O1 6_554 1.788(3) ?
    W1 K1 . 3.8352(12) ?
    W1 K1 6_554 3.8352(12) ?
    W1 K1 12_765 4.0181(13) ?
    W1 K1 15_455 4.0181(13) ?
    W1 K1 10_556 4.0821(12) ?
    W1 K1 13_655 4.0821(12) ?
    Ho1 O4 6_654 2.274(3) ?
    Ho1 O4 4_456 2.274(3) y
    Ho1 O1 . 2.342(3) y
    Ho1 O1 7_645 2.342(3) ?
    Ho1 O3 14_556 2.401(3) y
    Ho1 O3 12_765 2.401(3) ?
    Ho1 O4 7_645 2.428(3) ?
    Ho1 O4 . 2.428(3) y
    Ho1 P1 14_556 2.9802(13) ?
    Ho1 P1 . 3.0941(13) ?
    Ho1 K1 4_456 3.8119(11) ?
    Ho1 K1 6_654 3.8119(12) ?
    K1 O3 . 2.683(3) ?
    K1 O2 13_655 2.689(4) ?
    K1 O3 15 2.747(3) ?
    K1 O1 6_654 2.916(3) ?
    K1 O2 12_755 2.934(5) ?
    K1 O4 . 3.063(3) ?
    K1 O1 . 3.122(4) ?
    K1 O2 6_554 3.133(4) ?
    K1 P1 . 3.4251(11) ?
    K1 Ho1 6_654 3.8119(11) ?
    K1 K1 15_455 3.9511(13) ?
    P1 O3 . 1.525(3) y
    P1 O3 7_645 1.525(3) ?
    P1 O4 . 1.552(3) y
    P1 O4 7_645 1.552(3) ?
    P1 Ho1 14_546 2.9802(13) ?
    P1 K1 7_645 3.4251(11) ?
loop_
    _geom_angle_atom_site_label_1
    _geom_angle_atom_site_label_2
    _geom_angle_atom_site_label_3
    _geom_angle_site_symmetry_1
    _geom_angle_site_symmetry_3
    _geom_angle
    _geom_angle_publ_flag
    O2 W1 O2 6_554 . 111.4(3) ?
    O2 W1 O1 6_554 . 106.94(17) ?
    O2 W1 O1 . . 109.83(19) ?
    O2 W1 O1 6_554 6_554 109.83(19) ?
    O2 W1 O1 . 6_554 106.94(17) ?
    O1 W1 O1 . 6_554 111.9(2) ?
    O4 Ho1 O4 6_654 4_456 165.59(15) ?
    O4 Ho1 O1 6_654 . 94.81(11) ?
    O4 Ho1 O1 4_456 . 88.59(11) ?
    O4 Ho1 O1 6_654 7_645 88.59(11) ?
    O4 Ho1 O1 4_456 7_645 94.81(11) ?
    O1 Ho1 O1 . 7_645 152.68(18) ?
    O4 Ho1 O3 6_654 14_556 88.91(10) ?
    O4 Ho1 O3 4_456 14_556 78.65(10) ?
    O1 Ho1 O3 . 14_556 133.18(11) ?
    O1 Ho1 O3 7_645 14_556 73.88(12) ?
    O4 Ho1 O3 6_654 12_765 78.65(10) ?
    O4 Ho1 O3 4_456 12_765 88.91(10) ?
    O1 Ho1 O3 . 12_765 73.88(12) ?
    O1 Ho1 O3 7_645 12_765 133.18(12) ?
    O3 Ho1 O3 14_556 12_765 61.17(15) ?
    O4 Ho1 O4 6_654 7_645 126.77(7) ?
    O4 Ho1 O4 4_456 7_645 67.63(12) ?
    O1 Ho1 O4 . 7_645 78.27(12) ?
    O1 Ho1 O4 7_645 7_645 78.03(12) ?
    O3 Ho1 O4 14_556 7_645 133.56(10) ?
    O3 Ho1 O4 12_765 7_645 143.86(10) ?
    O4 Ho1 O4 6_654 . 67.63(12) ?
    O4 Ho1 O4 4_456 . 126.77(8) ?
    O1 Ho1 O4 . . 78.03(12) ?
    O1 Ho1 O4 7_645 . 78.27(12) ?
    O3 Ho1 O4 14_556 . 143.86(10) ?
    O3 Ho1 O4 12_765 . 133.56(10) ?
    O4 Ho1 O4 7_645 . 59.26(13) ?
    O3 K1 O2 . 13_655 152.62(12) ?
    O3 K1 O3 . 15 78.69(8) ?
    O2 K1 O3 13_655 15 124.78(11) ?
    O3 K1 O1 . 6_654 119.65(10) ?
    O2 K1 O1 13_655 6_654 86.67(12) ?
    O3 K1 O1 15 6_654 60.35(9) ?
    O3 K1 O2 . 12_755 93.55(11) ?
    O2 K1 O2 13_655 12_755 78.59(14) ?
    O3 K1 O2 15 12_755 80.53(10) ?
    O1 K1 O2 6_654 12_755 118.34(11) ?
    O3 K1 O4 . . 52.05(8) ?
    O2 K1 O4 13_655 . 148.06(12) ?
    O3 K1 O4 15 . 61.07(8) ?
    O1 K1 O4 6_654 . 69.23(9) ?
    O2 K1 O4 12_755 . 130.90(10) ?
    O3 K1 O1 . . 76.52(9) ?
    O2 K1 O1 13_655 . 100.44(12) ?
    O3 K1 O1 15 . 117.21(9) ?
    O1 K1 O1 6_654 . 84.72(10) ?
    O2 K1 O1 12_755 . 156.62(10) ?
    O4 K1 O1 . . 58.09(8) ?
    O3 K1 O2 . 6_554 77.94(10) ?
    O2 K1 O2 13_655 6_554 78.50(9) ?
    O3 K1 O2 15 6_554 156.48(11) ?
    O1 K1 O2 6_654 6_554 131.64(12) ?
    O2 K1 O2 12_755 6_554 103.49(13) ?
    O4 K1 O2 . 6_554 101.64(9) ?
    O1 K1 O2 . 6_554 54.04(10) ?
    O3 P1 O3 . 7_645 106.4(2) ?
    O3 P1 O4 . . 111.52(16) ?
    O3 P1 O4 7_645 . 113.10(16) ?
    O3 P1 O4 . 7_645 113.10(16) ?
    O3 P1 O4 7_645 7_645 111.52(16) ?
    O4 P1 O4 . 7_645 101.3(2) ?
    W1 O1 Ho1 . . 133.20(16) ?
    W1 O1 K1 . 6_654 124.93(16) ?
    Ho1 O1 K1 . 6_654 92.27(11) ?
    W1 O1 K1 . . 99.08(14) ?
    Ho1 O1 K1 . . 111.49(12) ?
    K1 O1 K1 6_654 . 86.88(9) ?
    W1 O2 K1 . 13_655 132.6(2) ?
    W1 O2 K1 . 12_765 115.89(19) ?
    K1 O2 K1 13_655 12_765 95.86(13) ?
    W1 O2 K1 . 6_554 99.64(16) ?
    K1 O2 K1 13_655 6_554 120.18(15) ?
    K1 O2 K1 12_765 6_554 81.21(11) ?
    P1 O3 Ho1 . 14_546 96.20(15) ?
    P1 O3 K1 . . 105.64(14) ?
    Ho1 O3 K1 14_546 . 130.32(12) ?
    P1 O3 K1 . 15_455 142.66(16) ?
    Ho1 O3 K1 14_546 15_455 95.30(9) ?
    K1 O3 K1 . 15_455 93.37(11) ?
    P1 O4 Ho1 . 6_654 146.28(18) ?
    P1 O4 Ho1 . . 99.72(13) ?
    Ho1 O4 Ho1 6_654 . 111.83(11) ?
    P1 O4 K1 . . 89.66(13) ?
    Ho1 O4 K1 6_654 . 89.92(10) ?
    Ho1 O4 K1 . . 110.96(11) ?
