# Supplementary material for: K2Ho(PO4)(WO4)
Source: Acta Crystallogr Sect E Struct Rep Online. 2008 Oct 18;64(Pt 11):i75. doi: 10.1107/S160053680803287X (PMC2959528; doi:10.1107/S160053680803287X)
Supplement: Supplementary file 2 [file e-64-00i75-Isup2.hkl]

#
# h,k,l, Fc-squared, Fo-squared, sigma(Fo-squared) and status flag
#
data_I
_shelx_title ' z119 in Ibca'
_shelx_refln_list_code          4
_shelx_F_calc_maximum     1254.99
_exptl_crystal_F_000      2064.00
_reflns_d_resolution_high  0.6526
 
loop_
 _symmetry_equiv_pos_as_xyz
 'x, y, z'
 '-x+1/2, -y, z+1/2'
 '-x, y+1/2, -z+1/2'
 'x+1/2, -y+1/2, -z'
 'x+1/2, y+1/2, z+1/2'
 '-x+1, -y+1/2, z+1'
 '-x+1/2, y+1, -z+1'
 'x+1, -y+1, -z+1/2'
 '-x, -y, -z'
 'x-1/2, y, -z-1/2'
 'x, -y-1/2, z-1/2'
 '-x-1/2, y-1/2, z'
 '-x+1/2, -y+1/2, -z+1/2'
 'x, y+1/2, -z'
 'x+1/2, -y, z'
 '-x, y, z+1/2'
 
_cell_length_a     6.8820
_cell_length_b    12.1485
_cell_length_c    19.6947
_cell_angle_alpha  90.000
_cell_angle_beta   90.000
_cell_angle_gamma  90.000
 
_shelx_F_squared_multiplier     1.000
 
loop_
 _refln_index_h
 _refln_index_k
 _refln_index_l
 _refln_F_squared_calc
 _refln_F_squared_meas
 _refln_F_squared_sigma
 _refln_observed_status
   2   0   0    14083.54    16895.90    994.14 o
   4   0   0  1070353.63  1072660.25  17052.90 o
   6   0   0     9051.43     9232.42    378.12 o
   8   0   0   208793.44   215748.64   2275.06 o
  10   0   0     5758.43     6414.88   1044.77 o
   0   2   0   473176.56   633668.25  16682.77 o
   2   2   0    47602.14    47851.45    730.44 o
   4   2   0   236140.66   235704.78   5989.22 o
   6   2   0    21904.60    22965.89    509.11 o
   8   2   0    85572.84    88861.05   1635.75 o
  10   2   0     7600.75     7532.02    733.17 o
   0   4   0    61274.16    97781.06   3687.80 o
   2   4   0    98977.23    84933.66    966.76 o
   4   4   0    82961.46    88672.04    794.50 o
   6   4   0   146936.64   147901.31   3620.37 o
   8   4   0    26098.30    26791.99    746.74 o
  10   4   0    46484.66    50833.36   1863.81 o
   0   6   0    26884.48    42059.49   1364.65 o
   2   6   0   730179.06   763487.13  10111.18 o
   4   6   0    22203.25    22622.66   1194.65 o
   6   6   0   314277.56   309491.88   1909.71 o
   8   6   0      781.98     1055.16    621.27 o
   0   8   0     3654.40     6177.23    985.78 o
   2   8   0   365609.69   362931.41   6013.82 o
   4   8   0      260.16     1090.93    414.13 o
   6   8   0   183375.36   170561.75   2293.80 o
   8   8   0      507.35     1078.18    678.43 o
   0  10   0   107455.81   120979.19   3111.04 o
   2  10   0   119595.58   113796.14   9052.34 o
   4  10   0    52667.64    53387.23    905.57 o
   6  10   0    31959.50    29558.99    756.18 o
   8  10   0    20975.68    21046.71   1176.57 o
   0  12   0   388233.88   399273.34   8637.38 o
   2  12   0     5147.52     5047.27    568.93 o
   4  12   0   256688.36   246050.44   5044.65 o
   6  12   0      152.69      533.18    879.83 o
   8  12   0    96115.21    90164.04   1653.78 o
   0  14   0    90859.55    89568.55   1950.02 o
   2  14   0      482.74     1211.22   1059.96 o
   4  14   0    99860.01    79336.45   2233.23 o
   6  14   0     1198.59     1342.69    878.97 o
   0  16   0    70111.14    68412.35   1914.08 o
   2  16   0     6527.88     6473.52   1054.95 o
   4  16   0    65630.20    68215.52   2919.01 o
   0  18   0     4642.38     3294.19   1206.95 o
   2  18   0   101819.03   110841.46   1862.90 o
   2   1   1      557.04      779.11    126.33 o
   4   1   1     2712.37     2945.46    187.81 o
   6   1   1     2462.60     2462.45    172.75 o
   8   1   1     2694.50     3046.33    379.39 o
  10   1   1      696.01      139.27    312.13 o
   1   2   1    74197.24    73166.69   1107.54 o
   3   2   1   188263.39   190551.83   1807.08 o
   5   2   1    20063.98    20632.52    204.19 o
   7   2   1    43087.73    45323.39    498.79 o
   9   2   1    16776.23    17311.54    534.98 o
   2   3   1      576.27      894.17    143.42 o
   4   3   1     5034.54     5222.62    162.05 o
   6   3   1       12.79      357.02    224.01 o
   8   3   1      480.69      753.26    343.72 o
  10   3   1       31.53      539.35    653.39 o
   1   4   1   289399.28   270477.69   5326.46 o
   3   4   1   208273.39   210899.97   2396.48 o
   5   4   1   147956.17   157463.63   1762.52 o
   7   4   1    55796.50    58358.40    559.38 o
   9   4   1    63042.14    68087.59   1694.72 o
   2   5   1      255.92      368.95    295.56 o
   4   5   1     3553.50     4336.42    245.16 o
   6   5   1     1888.89     2032.26    313.76 o
   8   5   1     2083.34     2314.20    518.29 o
  10   5   1      960.02     1238.33    627.14 o
   1   6   1    27213.32    27591.67    944.79 o
   3   6   1     6531.06     6238.68    285.87 o
   5   6   1     7981.98     8287.21    297.54 o
   7   6   1     3664.17     3236.83    413.83 o
   9   6   1      457.52      393.60    653.94 o
   2   7   1     7842.64     7785.41    195.06 o
   4   7   1     3030.08     3421.49    368.23 o
   6   7   1     8006.07     8201.10    388.93 o
   8   7   1      691.79      156.58    190.24 o
   1   8   1    38806.84    38013.96    837.22 o
   3   8   1    48198.69    47809.46   1102.95 o
   5   8   1    36697.49    35600.77    449.96 o
   7   8   1    14761.83    15408.48    495.31 o
   9   8   1    27859.52    25579.14   1128.54 o
   2   9   1       29.99        8.17    239.82 o
   4   9   1      919.56     1068.43    352.74 o
   6   9   1       76.43      828.26    376.88 o
   8   9   1      239.72      434.92    411.34 o
   1  10   1    44964.83    48006.29    780.38 o
   3  10   1    55729.51    53874.76    707.33 o
   5  10   1    28453.08    28176.63    519.67 o
   7  10   1    36831.49    34565.15    580.40 o
   2  11   1      658.82      136.13    145.72 o
   4  11   1     4630.51     4185.97    500.83 o
   6  11   1      881.03      571.34    435.34 o
   8  11   1     1891.11     1584.34    488.56 o
   1  12   1    45466.18    48100.43    608.67 o
   3  12   1    22286.70    21042.75    756.74 o
   5  12   1    37465.35    34024.16    640.21 o
   7  12   1    18999.98    17671.40    607.27 o
   2  13   1      429.16      538.30    486.61 o
   4  13   1      687.90     1130.12    556.49 o
   6  13   1      912.16      880.65    595.50 o
   1  14   1     7134.30     7844.87    426.87 o
   3  14   1    14157.92    14198.47    884.12 o
   5  14   1     2607.39     1368.01    666.17 o
   2  15   1       12.27      463.80   1000.51 o
   4  15   1       87.20      100.10    803.81 o
   6  15   1        5.26      670.54    901.15 o
   1  16   1    52936.04    52253.04   1223.78 o
   3  16   1    34761.82    39644.40   1137.13 o
   5  16   1    43583.52    37789.79   1305.96 o
   2  17   1      126.81      512.17    906.91 o
   4  17   1      133.79      775.49   1046.54 o
   1  18   1    16385.00    17553.29    732.04 o
   2   0   2   954211.25   891045.50  17787.23 o
   4   0   2    48979.58    48404.99    615.56 o
   6   0   2   305592.09   311515.41   3864.80 o
   8   0   2    28119.43    29180.20   1405.11 o
  10   0   2    71333.20    75146.05   1368.79 o
   1   1   2   174716.22   163416.53   4534.54 o
   3   1   2    80298.92    77324.88    639.83 o
   5   1   2    99127.86   103135.00    967.49 o
   7   1   2    35382.66    36763.43    544.51 o
   9   1   2    28943.10    29495.52    606.69 o
   0   2   2     1071.04     1657.82    255.18 o
   2   2   2   119264.75   115983.40   2277.73 o
   4   2   2     1292.93     1820.63    134.98 o
   6   2   2    71380.40    74007.13   1064.16 o
   8   2   2       97.69      883.03    351.43 o
  10   2   2    23379.91    25592.77    649.36 o
   1   3   2   440325.28   420995.63   9721.60 o
   3   3   2   216764.02   220597.95   2884.95 o
   5   3   2   152426.23   161869.63   1372.47 o
   7   3   2    44862.46    46700.50    465.75 o
   9   3   2    24452.54    25313.11    709.26 o
   0   4   2    81700.05    85516.84  11845.72 o
   2   4   2     9636.40    10768.81    367.71 o
   4   4   2    55173.11    56124.26    787.70 o
   6   4   2     1328.52     1552.28    256.82 o
   8   4   2    27056.06    28081.17    521.69 o
  10   4   2      472.34     1070.18    792.39 o
   1   5   2    85478.27    80007.27   1470.46 o
   3   5   2    63414.32    60144.43    847.82 o
   5   5   2    68256.31    70416.32   1027.69 o
   7   5   2    34961.76    35053.84    566.85 o
   9   5   2    25361.79    26040.67    865.56 o
   0   6   2   473061.22   615115.44  30712.98 o
   2   6   2     5599.38     5652.78    300.35 o
   4   6   2   218099.27   220144.58   3373.01 o
   6   6   2    12220.24    12764.49    440.54 o
   8   6   2    67818.77    66927.75    839.13 o
   1   7   2   101044.13    98667.43   1534.25 o
   3   7   2    73671.49    76953.73   1357.29 o
   5   7   2    58226.58    57298.62    828.98 o
   7   7   2    30620.74    29527.02    696.52 o
   9   7   2    20593.94    20023.71    684.55 o
   0   8   2   233992.14   312603.06   7676.09 o
   2   8   2    18283.14    17523.20    295.91 o
   4   8   2   162127.36   161172.80   1680.32 o
   6   8   2    14147.34    14491.68    386.80 o
   8   8   2    73036.83    68271.61   1491.92 o
   1   9   2   173467.52   178393.06   3132.83 o
   3   9   2   128783.42   132462.22   2249.45 o
   5   9   2    66438.07    66192.80    670.93 o
   7   9   2    33680.89    32863.57    571.44 o
   9   9   2    12913.84    12352.06    646.90 o
   0  10   2    18499.87    19478.35    561.88 o
   2  10   2    15419.96    14769.45    762.52 o
   4  10   2    19585.31    18915.01    500.86 o
   6  10   2    15440.56    14964.63    465.66 o
   8  10   2     7240.04     6803.64    450.26 o
   1  11   2    39177.79    39932.03    563.76 o
   3  11   2    40418.74    38603.34   1016.62 o
   5  11   2    28598.88    26566.21    543.77 o
   7  11   2    23309.08    21845.87    572.37 o
   0  12   2    18130.15    18750.65    633.17 o
   2  12   2   160475.03   164865.19   1190.46 o
   4  12   2    10413.62     9700.31    570.04 o
   6  12   2    95888.57    87204.93   1057.51 o
   8  12   2     7192.29     8006.85    585.06 o
   1  13   2    37118.38    38459.48    929.00 o
   3  13   2    39882.10    37221.25   1699.15 o
   5  13   2    22327.55    19634.87    953.88 o
   7  13   2    21315.10    18571.75    667.60 o
   0  14   2     3752.82     3612.08    526.43 o
   2  14   2    66577.40    72666.00    876.33 o
   4  14   2     5197.30     5646.55    809.71 o
   6  14   2    39401.69    35708.39   1915.73 o
   1  15   2    52087.48    53275.30    996.56 o
   3  15   2    45764.63    49489.66   1006.21 o
   5  15   2    23216.96    15855.76    977.61 o
   0  16   2      255.08        0.00    119.40 o
   2  16   2    40196.14    43549.29    973.66 o
   4  16   2      373.38      179.12   1057.94 o
   1  17   2    15572.21    15695.10    781.47 o
   3  17   2    17274.42    20373.49    960.93 o
   0  18   2    45096.25    47406.94   1263.89 o
   2  18   2      781.88      342.90    261.68 o
   2   1   3     1578.54     2158.54    213.57 o
   4   1   3     4546.33     5048.87    196.07 o
   6   1   3      129.76      188.17    124.27 o
   8   1   3      679.00      581.57    409.10 o
  10   1   3       79.40      185.10    552.04 o
   1   2   3    96368.23    90517.21   3512.16 o
   3   2   3    45934.55    45251.34    533.41 o
   5   2   3    87547.73    92422.00    515.30 o
   7   2   3     8998.48     9413.13    366.57 o
   9   2   3    41645.04    42307.69    756.57 o
   2   3   3     6917.66     7976.11    211.98 o
   4   3   3       29.82        2.59     80.86 o
   6   3   3     2330.26     2391.66    257.36 o
   8   3   3      639.40      469.09    206.92 o
  10   3   3      105.49        0.00    739.25 o
   1   4   3   165706.05   153937.25   1851.69 o
   3   4   3   275458.59   280056.97   4845.90 o
   5   4   3    65453.69    70289.98    882.16 o
   7   4   3   115612.12   119559.83   1182.95 o
   9   4   3    37451.85    39899.67    738.39 o
   2   5   3      266.53      469.67    219.71 o
   4   5   3     1074.63     1512.11    199.69 o
   6   5   3      349.47      362.08    349.63 o
   8   5   3       37.10      576.76    608.78 o
  10   5   3      201.44      685.50    669.06 o
   1   6   3     5004.59     4883.22    285.41 o
   3   6   3     2082.26     2281.85    268.74 o
   5   6   3     5967.71     6161.87    297.01 o
   7   6   3     2682.37     2371.40    358.12 o
   9   6   3     2328.75     2240.36    527.90 o
   2   7   3      138.17      103.46    231.54 o
   4   7   3     3402.94     3431.50    334.81 o
   6   7   3     1368.44     1658.16    357.27 o
   8   7   3      266.44      488.68    548.63 o
   1   8   3    49902.56    48776.79   1369.50 o
   3   8   3    98728.45    99112.51   1506.64 o
   5   8   3    12991.57    12686.18    367.89 o
   7   8   3    35528.04    35320.28    556.39 o
   9   8   3     9188.00     8479.05    613.55 o
   2   9   3       20.30       18.36    222.49 o
   4   9   3       84.03      515.00    374.06 o
   6   9   3        6.30      543.77    355.82 o
   8   9   3        7.40      193.20    289.80 o
   1  10   3    77230.97    79435.53   1392.80 o
   3  10   3    46058.23    44169.36    863.73 o
   5  10   3    60410.61    57576.99    751.71 o
   7  10   3    16123.43    16004.50    497.85 o
   2  11   3      702.24      873.97    539.65 o
   4  11   3      345.40      988.54    575.37 o
   6  11   3      678.27      202.97    222.18 o
   8  11   3      745.69      990.84    450.54 o
   1  12   3    48250.24    49399.39    745.61 o
   3  12   3    36159.03    31204.65   2068.95 o
   5  12   3    26081.88    23859.62    723.01 o
   7  12   3    25710.30    24046.37    589.56 o
   2  13   3       80.63        0.00    105.94 o
   4  13   3      171.36      774.81    728.23 o
   6  13   3       39.81      172.87   1077.02 o
   1  14   3     5984.97     6118.71    457.92 o
   3  14   3     5084.39     5327.43    613.97 o
   5  14   3     7337.49     6431.08    693.79 o
   2  15   3        0.65      366.68    712.57 o
   4  15   3      363.07      308.26    443.70 o
   6  15   3       63.23      779.57   1429.88 o
   1  16   3    46695.94    48570.08   1285.87 o
   3  16   3    49066.89    55521.46   1227.86 o
   5  16   3    28184.14    26581.52   1018.06 o
   2  17   3      114.44       99.47   1306.90 o
   4  17   3        0.32      964.83   1926.45 o
   1  18   3    17483.13    18853.40    742.66 o
   0   0   4    39594.04    36023.82    912.23 o
   2   0   4   595578.69   546040.44   5727.45 o
   4   0   4    11176.62    11092.93    244.49 o
   6   0   4   329163.00   340604.19   5164.87 o
   8   0   4    18840.65    18965.24    994.26 o
  10   0   4    80899.47    85333.60   1882.19 o
   1   1   4   186509.23   181758.95   1555.04 o
   3   1   4   128000.65   124829.00   1346.63 o
   5   1   4    61818.22    65323.32    494.89 o
   7   1   4    40361.64    41589.27    609.99 o
   9   1   4    21202.10    22297.78    661.81 o
   0   2   4      371.09      913.31    178.02 o
   2   2   4    86098.70    80517.45   1847.11 o
   4   2   4      599.36     1090.03    173.67 o
   6   2   4    82405.32    85433.29   1546.82 o
   8   2   4        3.76      400.02    318.92 o
  10   2   4    31026.69    32762.18    695.69 o
   1   3   4   280219.41   265753.28   5310.52 o
   3   3   4   210688.48   215159.05   3391.25 o
   5   3   4   103034.30   111023.29    898.90 o
   7   3   4    53960.34    55675.54    747.51 o
   9   3   4    19535.96    20103.48   1403.63 o
   0   4   4   275824.88   335183.44  36593.73 o
   2   4   4     3815.74     4678.85    267.95 o
   4   4   4    83957.02    85867.34    870.60 o
   6   4   4      141.24        9.97    144.66 o
   8   4   4    23631.45    24562.52    514.48 o
  10   4   4      644.79      616.70    690.77 o
   1   5   4    61712.86    57348.29    961.98 o
   3   5   4    72951.45    71531.87   2083.45 o
   5   5   4    61453.03    62985.25   1246.06 o
   7   5   4    42877.14    43682.09    926.18 o
   9   5   4    23093.44    23330.12    795.47 o
   0   6   4   585416.13   669814.94  70168.45 o
   2   6   4      897.32     1335.71    280.27 o
   4   6   4   237804.55   234904.19   3150.70 o
   6   6   4     6503.61     6742.67    306.11 o
   8   6   4    61993.34    61742.83   1590.36 o
   1   7   4    96009.90    95337.88   2520.75 o
   3   7   4    80745.58    82858.77   1168.29 o
   5   7   4    50419.55    50627.88    578.71 o
   7   7   4    33682.92    31998.47    868.74 o
   9   7   4    16481.74    16527.33    684.35 o
   0   8   4   201104.53   222220.42  16979.57 o
   2   8   4    45136.35    43462.64    682.98 o
   4   8   4   172999.67   170418.56   2083.54 o
   6   8   4    13618.73    13872.30    375.51 o
   8   8   4    85908.19    80213.91   2446.93 o
   1   9   4   159731.06   161595.14   3387.25 o
   3   9   4   105362.70   105123.02   2859.11 o
   5   9   4    58190.90    57395.24    580.28 o
   7   9   4    25212.41    24673.43    464.57 o
   9   9   4    12419.49    12626.98    573.04 o
   0  10   4     4600.82     4659.61    368.53 o
   2  10   4    18283.88    17283.93   1384.05 o
   4  10   4    14025.62    13728.57    444.39 o
   6  10   4    20743.04    19736.17    492.44 o
   8  10   4     9076.61     8458.04    706.54 o
   1  11   4    44364.07    44452.42    870.10 o
   3  11   4    38105.96    36593.48   2693.50 o
   5  11   4    28027.20    25973.79    541.39 o
   7  11   4    20272.32    19245.86    521.07 o
   0  12   4     5122.17     4702.23    545.06 o
   2  12   4   191224.92   199364.30   2786.48 o
   4  12   4     4455.53     4293.52    584.36 o
   6  12   4    91686.34    84738.19   1737.68 o
   1  13   4    36597.02    37011.49    789.55 o
   3  13   4    30850.92    30220.96    935.85 o
   5  13   4    28352.92    24608.65    820.91 o
   7  13   4    16077.07    15735.00    716.59 o
   0  14   4     6554.21     6180.69    565.85 o
   2  14   4    87282.76    94677.74    960.69 o
   4  14   4     7908.55     8409.78    826.65 o
   6  14   4    40396.53    33322.95   1256.76 o
   1  15   4    42706.47    44539.87    646.75 o
   3  15   4    35420.53    40416.93   1009.05 o
   5  15   4    24242.72    20366.78   1469.62 o
   0  16   4      117.63      642.99    752.64 o
   2  16   4    39247.90    41138.41    667.63 o
   4  16   4      196.94      154.76    384.50 o
   1  17   4    17165.50    18410.52    601.93 o
   3  17   4    13641.04    15427.88    906.20 o
   0  18   4    37100.49    38817.43   1191.45 o
   2  18   4        5.68        0.00    600.82 o
   2   1   5     9868.89     9936.08    193.75 o
   4   1   5     4528.66     4865.56    320.97 o
   6   1   5    11308.28    11694.46    275.06 o
   8   1   5     1746.31     1995.14    558.33 o
  10   1   5     2502.46     2226.98    488.89 o
   1   2   5    36962.66    32188.31    776.00 o
   3   2   5   143231.97   140290.63   2375.52 o
   5   2   5    19279.48    19933.96    208.70 o
   7   2   5    35210.91    35694.71    608.38 o
   9   2   5    22438.08    23149.01    662.25 o
   2   3   5       82.28       29.24    135.37 o
   4   3   5      107.82      164.36    243.92 o
   6   3   5      185.92      125.30    136.06 o
   8   3   5      140.22      127.84    251.24 o
  10   3   5      151.84      615.75    681.09 o
   1   4   5   172663.28   154503.47   2085.44 o
   3   4   5   184796.55   177519.44   2910.75 o
   5   4   5   112112.27   116013.73   1435.23 o
   7   4   5    70881.62    72411.32   1086.56 o
   9   4   5    59102.58    60284.12    964.92 o
   2   5   5     1059.95     1025.20    117.79 o
   4   5   5    12287.89    13162.05    425.94 o
   6   5   5     1643.76     1641.49    314.57 o
   8   5   5     5226.23     5284.90    422.78 o
  10   5   5      239.41      626.98    699.73 o
   1   6   5     4149.92     4256.85    284.12 o
   3   6   5      158.01      347.56    139.73 o
   5   6   5     7051.48     6676.38    287.42 o
   7   6   5     3201.09     2894.45    367.22 o
   9   6   5     1203.61     1417.39    518.56 o
   2   7   5     1507.00     1639.73    282.79 o
   4   7   5     3749.12     3881.94    239.40 o
   6   7   5     2421.96     2313.61    327.68 o
   8   7   5     2393.04     2001.74    499.37 o
   1   8   5    56780.11    56630.88    772.19 o
   3   8   5    71469.00    71676.29   1251.21 o
   5   8   5    26982.56    26627.18    392.25 o
   7   8   5    15864.68    16029.72    579.82 o
   9   8   5    17284.43    17791.94    591.64 o
   2   9   5      176.30      171.70    157.91 o
   4   9   5     1145.05     1395.84    333.28 o
   6   9   5       75.93      560.81    490.71 o
   8   9   5     1251.37     1372.76    600.48 o
   1  10   5    80535.95    81997.18   1173.38 o
   3  10   5    61388.88    58475.83   1562.49 o
   5  10   5    44163.03    43452.24    765.02 o
   7  10   5    28508.11    27626.51    515.63 o
   2  11   5      546.29      712.38    322.09 o
   4  11   5      965.49      568.02    393.93 o
   6  11   5     1942.01     1774.70    496.56 o
   8  11   5      571.97      642.59    636.48 o
   1  12   5    52022.14    52202.99    689.75 o
   3  12   5    23153.79    20715.94   1094.47 o
   5  12   5    36253.34    33035.49    872.20 o
   7  12   5    15801.79    15969.99    623.11 o
   2  13   5      659.80        0.00    129.51 o
   4  13   5      271.32      313.58    406.53 o
   6  13   5     2412.56     1710.17    620.02 o
   1  14   5     3464.50     3773.38    364.92 o
   3  14   5     6183.63     7306.75    630.37 o
   5  14   5     2494.49     1517.08    931.15 o
   2  15   5      268.60      453.55    444.25 o
   4  15   5      128.11      169.61    630.97 o
   1  16   5    53492.47    55667.89   1007.37 o
   3  16   5    37040.48    41661.59    797.92 o
   5  16   5    41500.26    39265.97   1285.00 o
   2  17   5       40.08      460.96    523.19 o
   1  18   5    13651.14    14920.12    704.84 o
   0   0   6  1575007.88  1568378.25  30920.09 o
   2   0   6    62673.63    66339.96    497.45 o
   4   0   6   692803.25   687014.00   6497.09 o
   6   0   6      847.75     1283.41    335.97 o
   8   0   6   202822.73   197194.56   2259.23 o
  10   0   6     5107.88     6040.22    739.59 o
   1   1   6     1635.74     1949.41    170.65 o
   3   1   6     4971.30     5691.87    253.93 o
   5   1   6     1273.58     1261.09    152.41 o
   7   1   6      140.22      424.47    585.31 o
   9   1   6      667.17     1579.97    630.13 o
   0   2   6   428398.97   459186.44  27550.29 o
   2   2   6    24346.08    24459.01    695.29 o
   4   2   6   260024.05   262842.66   2618.86 o
   6   2   6    11545.84    12569.98    316.27 o
   8   2   6   101509.47   101307.84   1026.76 o
  10   2   6     3806.05     3505.37    712.36 o
   1   3   6    22551.43    22632.65    437.90 o
   3   3   6     2699.56     2908.85    147.28 o
   5   3   6     4267.98     4185.61    264.86 o
   7   3   6       24.89      393.28    379.25 o
   9   3   6       88.75        0.00    369.28 o
   0   4   6    16085.48    14432.75   1246.91 o
   2   4   6   303700.84   301134.84   3553.78 o
   4   4   6    34144.31    36174.58    524.05 o
   6   4   6   152693.66   155761.64   1122.55 o
   8   4   6    16986.41    17343.20    505.00 o
  10   4   6    39956.04    41317.04   1164.07 o
   1   5   6      689.86     1025.14    136.05 o
   3   5   6      147.41      885.51    279.51 o
   5   5   6      525.03      914.71    272.70 o
   7   5   6      117.73       77.70    183.81 o
   9   5   6      122.70      570.49    439.30 o
   0   6   6    61291.19    68695.90   8692.12 o
   2   6   6   562548.44   546570.81  10705.29 o
   4   6   6    33278.64    33292.88    876.80 o
   6   6   6   244224.69   244787.02   2872.39 o
   8   6   6     1735.15     1847.39    481.81 o
   1   7   6      511.66      185.91    228.56 o
   3   7   6       99.64      351.32    189.32 o
   5   7   6      173.77      363.48    172.55 o
   9   7   6      142.23      562.76    540.75 o
   0   8   6     5672.92     5248.37    576.67 o
   2   8   6   395289.69   373558.75   7620.20 o
   4   8   6     2729.32     2807.89    267.32 o
   6   8   6   208649.64   198389.95   1878.73 o
   8   8   6      806.80       30.57    223.34 o
   1   9   6     1191.65     1392.97    235.85 o
   3   9   6     1242.30     1671.67    422.07 o
   5   9   6      734.93      757.23    317.80 o
   7   9   6      273.76     1409.72    428.22 o
   0  10   6   131795.45   134251.05   4244.55 o
   2  10   6    62440.68    59824.29    721.49 o
   4  10   6    70583.05    70396.34   1418.47 o
   6  10   6    25012.01    24120.09    539.16 o
   8  10   6    25055.22    24132.43   1438.55 o
   1  11   6        6.67      216.08    349.57 o
   3  11   6       61.25       85.02    201.80 o
   5  11   6      268.20        0.00    191.86 o
   7  11   6       53.80      421.91    270.87 o
   0  12   6   334261.97   343203.00   4186.45 o
   2  12   6    10205.25    10279.29    464.23 o
   4  12   6   210110.78   189753.59   5779.15 o
   6  12   6      297.49      743.25    588.04 o
   1  13   6      149.12      862.46    362.33 o
   3  13   6      292.94     1073.24    678.39 o
   5  13   6       39.64     1158.79   1101.40 o
   7  13   6       40.20     1067.89    787.91 o
   0  14   6   138430.64   140175.86   1251.23 o
   2  14   6      508.32     1039.77    524.76 o
   4  14   6   119407.57   102699.80   3511.41 o
   6  14   6      118.67     1380.53    936.34 o
   1  15   6      405.57      537.43    470.88 o
   3  15   6     1284.56     1465.60    590.95 o
   5  15   6       40.50     1418.07   1571.15 o
   0  16   6    59530.26    60221.16    985.36 o
   2  16   6     8091.83     8944.89    513.46 o
   4  16   6    54493.60    56573.45   1629.93 o
   1  17   6      229.24      769.58    445.70 o
   3  17   6        5.32      148.18    279.83 o
   0  18   6     9396.46     9366.42    924.01 o
   2   1   7     1270.44     1171.79    176.72 o
   4   1   7     5789.55     5840.82    189.22 o
   6   1   7      892.68      982.63    251.19 o
   8   1   7     1419.59     1193.49    455.81 o
  10   1   7       47.82     1099.60    986.77 o
   1   2   7    66883.23    64700.66   1998.14 o
   3   2   7   105889.95   104142.52   1328.46 o
   5   2   7    21683.51    21592.39    431.82 o
   7   2   7    41132.76    41313.57    672.23 o
   9   2   7    11956.72    11829.67   1005.93 o
   2   3   7       53.70      359.60    159.47 o
   4   3   7      520.25      372.29    148.05 o
   6   3   7       76.27      219.59    127.53 o
   8   3   7       89.28      822.21    374.96 o
  10   3   7       53.82      298.63   1062.19 o
   1   4   7   240535.48   232755.78   4422.03 o
   3   4   7   144380.84   142732.06   1818.40 o
   5   4   7   156442.31   156104.44   1893.58 o
   7   4   7    44364.40    45651.55    641.76 o
   9   4   7    65644.72    67491.63   1720.75 o
   2   5   7     2774.60     3264.91    154.69 o
   4   5   7        4.68      388.00    237.57 o
   6   5   7     4147.36     3968.40    335.43 o
   8   5   7      101.39      700.44    679.01 o
   1   6   7     6772.68     7309.44    266.93 o
   3   6   7     8268.05     8038.26    247.53 o
   5   6   7     1785.05     2061.35    290.99 o
   7   6   7     4122.27     4244.87    376.48 o
   9   6   7      480.44      740.84    516.88 o
   2   7   7       44.71      536.69    265.11 o
   4   7   7     1660.74     1989.32    245.25 o
   6   7   7      241.85      410.99    221.20 o
   8   7   7     1236.29     1116.20    497.87 o
   1   8   7    39193.89    39280.70   1195.25 o
   3   8   7    27991.00    27891.47    606.38 o
   5   8   7    40200.46    39503.24    696.19 o
   7   8   7     8052.25     7549.15    465.58 o
   9   8   7    25024.05    25129.82    863.93 o
   2   9   7     1367.37     1156.55    479.57 o
   4   9   7       45.84      337.86    370.44 o
   6   9   7     1604.58     2242.12    373.46 o
   8   9   7      114.70     1426.93    646.42 o
   1  10   7    48216.30    48628.45   1132.20 o
   3  10   7    76970.56    74376.54   1487.36 o
   5  10   7    21772.85    21899.75    495.67 o
   7  10   7    43164.07    42308.44    649.48 o
   2  11   7      290.41      266.58    539.85 o
   4  11   7       45.56      384.40    292.47 o
   6  11   7      953.35      166.70    180.99 o
   8  11   7      268.75      685.93    671.67 o
   1  12   7    34296.68    34127.53    647.52 o
   3  12   7    20673.44    19705.66    675.78 o
   5  12   7    27199.29    26843.46    617.27 o
   7  12   7    15174.18    16289.23    651.90 o
   2  13   7      149.54      688.88    380.84 o
   4  13   7     1666.02     1975.20    616.48 o
   6  13   7       36.58        2.44    142.32 o
   1  14   7     2729.37     2776.95    377.62 o
   3  14   7    11305.79    12131.93    658.43 o
   5  14   7      486.52      745.44    644.84 o
   2  15   7       28.89      423.97    298.82 o
   4  15   7       89.15      642.03    767.57 o
   1  16   7    54359.55    56615.87   1013.72 o
   3  16   7    37938.08    42518.34    746.08 o
   2  17   7      186.63      502.46    495.85 o
   1  18   7    11477.01    12170.34    535.88 o
   0   0   8   122878.88   120877.13   2023.56 o
   2   0   8   396038.47   375499.56  13283.45 o
   4   0   8    39800.89    36446.04    865.46 o
   6   0   8   203632.31   205755.55   7315.93 o
   8   0   8    17349.52    17881.63   1021.18 o
  10   0   8    57695.25    59435.49   1745.46 o
   1   1   8    58105.91    56243.74   1014.49 o
   3   1   8    91713.53    89641.95    743.91 o
   5   1   8    65562.71    67396.63   1324.95 o
   7   1   8    56197.13    57481.50   1981.26 o
   9   1   8    25619.18    25582.59    979.35 o
   0   2   8    26113.36    31065.85   1334.60 o
   2   2   8   236821.55   237399.31   1741.16 o
   4   2   8     2896.04     2626.51    190.34 o
   6   2   8    82200.50    82321.32    950.07 o
   8   2   8      119.98        0.00    220.44 o
  10   2   8    19664.60    19545.28   1253.99 o
   1   3   8   378620.47   376418.34   8934.59 o
   3   3   8   251377.28   252983.80   3904.57 o
   5   3   8    99579.67    99986.91   1044.74 o
   7   3   8    49244.65    50085.27    563.53 o
   9   3   8    16595.26    16670.75    660.95 o
   0   4   8   162937.81   211050.33  52471.66 o
   2   4   8     2479.51     2562.20    256.03 o
   4   4   8    77606.40    75157.53   2498.62 o
   6   4   8      242.84      136.04    208.72 o
   8   4   8    27181.34    27098.31    539.48 o
   1   5   8   116535.05   113214.67   2244.70 o
   3   5   8    85301.98    85546.90   1222.90 o
   5   5   8    42313.40    43023.11   1275.60 o
   7   5   8    31051.34    31130.65    512.38 o
   9   5   8    18014.72    18760.54    600.80 o
   0   6   8   188235.31   221438.16  51835.93 o
   2   6   8      556.39      742.52    208.58 o
   4   6   8   106669.66   108868.45   2152.84 o
   6   6   8     8395.11     7797.03    388.96 o
   8   6   8    47954.22    49325.42    787.73 o
   1   7   8    77984.23    78150.23   1350.08 o
   3   7   8    68764.12    68523.52   1222.21 o
   5   7   8    47677.61    47500.10    810.73 o
   7   7   8    33111.27    32321.96    952.39 o
   9   7   8    18508.22    19160.63    821.59 o
   0   8   8   259323.55   281695.00  15493.50 o
   2   8   8    37567.68    36157.47    650.71 o
   4   8   8   178752.56   180224.31   2261.88 o
   6   8   8    18616.27    18308.22    426.52 o
   8   8   8    73009.09    69043.05   1950.48 o
   1   9   8   123450.26   124828.00   3135.88 o
   3   9   8   103419.22   103068.74   1922.31 o
   5   9   8    70276.95    69934.18   1093.42 o
   7   9   8    36700.87    35416.36    653.03 o
   0  10   8     4389.07     4617.19    421.06 o
   2  10   8    24539.92    23355.19    727.78 o
   4  10   8     7965.11     8185.77    374.34 o
   6  10   8    20090.42    19398.49    531.08 o
   8  10   8     3731.52     3310.59    512.29 o
   1  11   8    35013.13    35294.75    536.09 o
   3  11   8    32580.02    31098.92    697.92 o
   5  11   8    31473.69    30418.46    588.96 o
   7  11   8    21351.24    20759.89    698.99 o
   0  12   8     9149.76     9297.89    550.94 o
   2  12   8    85913.63    86967.87   1964.12 o
   4  12   8     6997.68     8271.83    611.66 o
   6  12   8    63832.10    59049.52   1396.06 o
   1  13   8    45989.26    47148.33    582.02 o
   3  13   8    34198.86    34150.37    827.66 o
   5  13   8    25801.48    23958.56    808.59 o
   7  13   8    14179.40    14144.25    702.95 o
   0  14   8     4780.96     4653.74    571.16 o
   2  14   8    77996.02    81437.49   1499.66 o
   4  14   8     7832.94     8412.06    677.94 o
   6  14   8    41962.67    37398.47   1387.80 o
   1  15   8    56437.16    57236.34    686.99 o
   3  15   8    39044.61    41564.18   1396.35 o
   5  15   8    25821.44    22596.28   1004.67 o
   0  16   8     2738.16     2267.34    587.71 o
   2  16   8    21861.33    23170.48    558.41 o
   4  16   8      140.07     1264.54    605.35 o
   1  17   8    14025.16    14245.30    571.19 o
   3  17   8    11847.87    13402.58    584.14 o
   2   1   9     3798.21     3958.02    185.23 o
   4   1   9     3009.30     2944.41    232.57 o
   6   1   9     2959.57     3000.79    266.53 o
   8   1   9      446.61      262.13    334.13 o
  10   1   9      347.68       34.76    515.41 o
   1   2   9    70687.69    68515.14    896.62 o
   3   2   9    77182.01    75763.15   1474.55 o
   5   2   9    46771.18    46530.86    523.94 o
   7   2   9    11547.37    12157.58    375.41 o
   9   2   9    31024.07    31865.99    759.37 o
   2   3   9      781.23     1207.18    189.98 o
   4   3   9      770.88      708.04    279.99 o
   6   3   9        5.08      817.48    999.04 o
   8   3   9       12.73      635.11    437.58 o
   1   4   9   182707.30   181183.92   4536.20 o
   3   4   9   250829.67   248128.72   3257.53 o
   5   4   9    62396.53    61365.02   1227.80 o
   7   4   9    93279.45    93093.36   1390.04 o
   9   4   9    31199.56    33493.84    945.51 o
   2   5   9      470.19      228.79    103.68 o
   4   5   9     2783.35     2930.91    251.76 o
   6   5   9      774.88      348.61    198.08 o
   8   5   9     1287.21     1639.82    419.73 o
   1   6   9    19591.61    19433.82    440.15 o
   3   6   9      995.03      971.58    149.75 o
   5   6   9    10533.50    10721.88    373.65 o
   7   6   9      698.78      746.15    376.99 o
   9   6   9      833.02     1424.49    466.97 o
   2   7   9        0.87      159.22    165.51 o
   4   7   9      151.28      262.86    259.88 o
   6   7   9      638.40     1370.92    306.70 o
   8   7   9     1062.63     1000.62    506.68 o
   1   8   9    15534.11    16072.33    438.06 o
   3   8   9    58341.32    57877.34   1428.48 o
   5   8   9     7058.90     7139.25    350.88 o
   7   8   9    30749.25    28680.35    820.17 o
   2   9   9        1.73      778.29    494.02 o
   4   9   9      254.04      278.09    214.49 o
   6   9   9       36.95      988.04    385.69 o
   8   9   9       34.55      968.13    675.71 o
   1  10   9    53963.36    53508.23    653.55 o
   3  10   9    27075.87    26152.19    587.01 o
   5  10   9    56427.32    56822.81    676.74 o
   7  10   9    17130.97    18719.55    665.38 o
   2  11   9       17.41      342.97    390.50 o
   4  11   9       82.89      832.07    417.25 o
   6  11   9      339.44      624.09    443.72 o
   1  12   9    27627.81    27943.72    509.04 o
   3  12   9    17701.64    17324.84    537.50 o
   5  12   9    20886.34    20129.21    711.50 o
   7  12   9    19550.84    19107.65    654.11 o
   2  13   9      451.72      927.12    478.76 o
   4  13   9      448.71     1393.65    563.87 o
   6  13   9      637.73      132.00    323.74 o
   1  14   9     5925.87     6040.15    427.19 o
   3  14   9     3341.12     3613.45    556.75 o
   5  14   9     6367.19     6649.92    619.24 o
   2  15   9       24.74      495.27    443.49 o
   4  15   9        5.37     1368.83    610.70 o
   1  16   9    49729.27    51679.82    764.95 o
   3  16   9    43960.43    47516.59    879.84 o
   2  17   9       99.13      120.39    580.76 o
   0   0  10    18489.94    18410.63   1435.34 o
   2   0  10   566386.56   574987.50  29003.51 o
   4   0  10     5420.74     5742.72    469.59 o
   6   0  10   259859.16   265087.63   8811.21 o
   8   0  10     9595.49     9830.21   1726.36 o
   1   1  10    92724.01    89505.13   1465.75 o
   3   1  10    99534.55    97390.82    580.90 o
   5   1  10    45598.16    46932.29    987.02 o
   7   1  10    42030.22    43175.60    646.08 o
   9   1  10    17780.21    16615.07    875.04 o
   0   2  10    18882.79    22078.96   3916.96 o
   2   2  10   157710.86   155954.84   2081.90 o
   4   2  10     1323.63     1560.01    324.77 o
   6   2  10    78802.21    79413.43    813.89 o
   8   2  10      136.28        0.00    175.78 o
   1   3  10   171670.47   174317.13   4906.88 o
   3   3  10   141309.75   147103.72   1464.83 o
   5   3  10    60136.91    59041.68    813.19 o
   7   3  10    39722.12    39322.97    504.43 o
   9   3  10    13927.31    13488.44    656.80 o
   0   4  10   150601.00   216495.72  47206.04 o
   2   4  10     4654.39     4960.20    299.30 o
   4   4  10    71867.34    67267.78   2333.11 o
   6   4  10      169.86      553.11    338.73 o
   8   4  10    28732.33    29561.94    686.86 o
   1   5  10    87279.01    85091.29   1789.27 o
   3   5  10    82828.33    78479.23   1782.37 o
   5   5  10    46003.25    44981.43    991.11 o
   7   5  10    35328.45    34240.16    923.22 o
   9   5  10    14682.36    15738.14    530.36 o
   0   6  10   357068.22   428837.16  88312.48 o
   2   6  10    12266.79    13160.61    315.42 o
   4   6  10   181961.14   183151.02   1972.54 o
   6   6  10     1273.80     1187.25    352.66 o
   8   6  10    56715.39    57713.98   1109.25 o
   1   7  10    70263.66    69312.20   1165.01 o
   3   7  10    63909.70    63931.02    988.75 o
   5   7  10    45364.95    44687.69    608.87 o
   7   7  10    29650.90    28527.64    555.77 o
   9   7  10    14745.88    14623.27    645.45 o
   0   8  10   181193.45   193448.20   8600.36 o
   2   8  10    41888.28    40987.21    993.02 o
   4   8  10   154593.09   155992.73   2988.75 o
   6   8  10    12484.76    13240.31    414.81 o
   8   8  10    79871.52    76886.16    923.80 o
   1   9  10    78207.43    74957.00   1950.16 o
   3   9  10    61317.55    60936.91   1236.84 o
   5   9  10    40763.77    41242.72    518.94 o
   7   9  10    22921.97    20925.95    541.47 o
   0  10  10     4991.39     5776.13    557.69 o
   2  10  10    22122.38    21301.25    574.77 o
   4  10  10     9970.84    10144.32    403.65 o
   6  10  10    21705.73    21875.29    665.14 o
   8  10  10     6427.66     6437.40    503.10 o
   1  11  10    44454.88    43164.19    559.17 o
   3  11  10    31305.03    31166.42    658.06 o
   5  11  10    26549.31    25574.03    859.65 o
   7  11  10    13770.91    13558.76    575.39 o
   0  12  10       39.05      442.27    638.24 o
   2  12  10   151085.13   154192.38   3347.96 o
   4  12  10      517.84     1838.59    535.78 o
   6  12  10    78969.29    78808.26   1876.06 o
   1  13  10    40442.65    40530.22    537.48 o
   3  13  10    29170.42    29768.54   1167.75 o
   5  13  10    23592.57    22516.29    753.46 o
   0  14  10     5220.59     5070.47    612.95 o
   2  14  10    70321.61    71711.24    745.66 o
   4  14  10     6801.49     7614.71    604.95 o
   6  14  10    41501.52    40924.27   1075.01 o
   1  15  10    30330.73    29456.04    576.53 o
   3  15  10    22629.05    24507.55    713.64 o
   5  15  10    22297.79    20817.51    720.81 o
   0  16  10     1813.67     2351.96    618.07 o
   2  16  10    23830.42    24269.68    602.00 o
   4  16  10      307.08      799.55    523.04 o
   1  17  10    12995.65    12885.94    543.42 o
   2   1  11     1306.99     1139.54    205.56 o
   4   1  11    10029.63     9900.74    298.49 o
   6   1  11     2736.58     3127.36    314.92 o
   8   1  11     5518.19     5269.51    787.67 o
   1   2  11    59273.53    56446.63    700.75 o
   3   2  11    50104.58    48961.24    435.04 o
   5   2  11    39473.65    39186.81    566.71 o
   7   2  11    17515.49    16682.49    705.36 o
   9   2  11    21191.30    21649.49    722.03 o
   2   3  11       96.42      164.97    292.51 o
   4   3  11       28.74      104.17    240.46 o
   6   3  11        5.66       45.14    140.16 o
   8   3  11        8.47     1103.23   1081.63 o
   1   4  11   146852.13   150552.61   3639.71 o
   3   4  11   147464.05   143620.25   2105.48 o
   5   4  11    82546.24    80380.18    502.70 o
   7   4  11    65715.02    65978.47    624.01 o
   9   4  11    39051.99    37972.89   1188.36 o
   2   5  11     6279.24     6074.32    241.52 o
   4   5  11     1102.02     1755.32    211.36 o
   6   5  11     9496.70     8855.48    358.04 o
   8   5  11      432.23     1138.77    410.00 o
   1   6  11     4320.81     4379.14    241.67 o
   3   6  11     3852.60     3445.51    340.25 o
   5   6  11     2436.09     3337.12    271.91 o
   7   6  11     2957.14     2910.67    402.82 o
   9   6  11      854.07     1344.85    531.63 o
   2   7  11      781.64      508.55    192.33 o
   4   7  11     4159.10     4056.26    293.51 o
   6   7  11     1757.44     2102.80    382.12 o
   8   7  11     1063.98     2206.18    565.58 o
   1   8  11    33509.55    33483.98    944.04 o
   3   8  11    41494.77    40313.66    946.17 o
   5   8  11    19856.17    19926.51    424.67 o
   7   8  11    17108.61    17132.84    512.71 o
   2   9  11      267.56      943.72    487.19 o
   4   9  11      972.28     1445.36    329.48 o
   6   9  11     1776.29     1852.41    365.60 o
   8   9  11       42.89     1224.92    573.24 o
   1  10  11    50946.31    47986.23    897.03 o
   3  10  11    45453.37    44244.05    678.05 o
   5  10  11    36240.19    35695.60    647.74 o
   7  10  11    22031.04    22507.23    583.95 o
   2  11  11      529.70      554.45    472.24 o
   4  11  11      636.53      517.19    410.42 o
   6  11  11     1271.40      918.40    605.18 o
   1  12  11    31381.33    30678.29    566.34 o
   3  12  11    21645.93    22399.89    613.27 o
   5  12  11    22754.66    21292.42    717.58 o
   7  12  11    15046.38    15300.86    880.77 o
   2  13  11        5.70      863.67    538.52 o
   4  13  11     1310.33     1722.68    653.27 o
   6  13  11       85.87     1739.83    668.16 o
   1  14  11     3812.96     4260.21    435.70 o
   3  14  11     5420.80     5799.02    558.93 o
   5  14  11     2806.74     3568.73    625.61 o
   2  15  11      161.30      478.88    433.87 o
   4  15  11      616.73     1122.08    443.82 o
   1  16  11    43096.96    45678.76    874.83 o
   3  16  11    39554.70    43029.58    804.64 o
   0   0  12   832673.19  1034079.06 179574.63 o
   2   0  12    10609.03     9484.86    513.80 o
   4   0  12   499988.13   520455.41  13325.73 o
   6   0  12     1065.05      762.24    367.99 o
   8   0  12   177577.13   186180.72   5449.96 o
   1   1  12      226.46     1297.84    363.08 o
   3   1  12      673.71      555.73    166.68 o
   5   1  12      847.98      884.13    257.71 o
   7   1  12      164.34       70.96    100.86 o
   9   1  12       18.96      291.09    634.36 o
   0   2  12   247196.30   243468.77    927.98 o
   2   2  12    40259.58    40768.66    936.93 o
   4   2  12   177587.75   179414.00   2479.95 o
   6   2  12    13782.65    14443.63    296.46 o
   8   2  12    81461.17    79336.32   1694.93 o
   1   3  12    12592.21    12477.13    431.48 o
   3   3  12    13685.82    13279.32    288.02 o
   5   3  12     2865.15     3054.89    228.37 o
   7   3  12     2313.12     2800.02    368.19 o
   9   3  12       55.81      361.58    661.75 o
   0   4  12    42822.38    46104.16   2320.71 o
   2   4  12   226555.58   235020.83   1927.06 o
   4   4  12    35819.85    34330.16    799.98 o
   6   4  12   108409.00   105609.09   1411.18 o
   8   4  12    14241.14    14846.94    613.84 o
   1   5  12     4067.24     4356.10    421.60 o
   3   5  12       28.88       69.79    195.39 o
   5   5  12       43.43       11.09    201.34 o
   7   5  12     1604.41     2217.27    385.50 o
   9   5  12      248.12      873.38    645.10 o
   0   6  12    23752.62    27688.95   2105.21 o
   2   6  12   419348.97   413050.84   7728.64 o
   4   6  12    14244.89    15311.01    333.76 o
   6   6  12   194340.48   192211.72   2159.48 o
   8   6  12      756.78     1013.26    425.08 o
   1   7  12      106.94      150.56    226.18 o
   3   7  12       37.87      385.86    364.75 o
   5   7  12      134.01     1026.86    298.57 o
   7   7  12      373.67     1287.54    533.77 o
   0   8  12     1594.74     1577.17    354.50 o
   2   8  12   272859.56   252506.03   3166.74 o
   4   8  12      571.76     1047.62    334.59 o
   6   8  12   166927.09   160192.92   2091.70 o
   8   8  12      214.14      683.68    364.30 o
   1   9  12    12743.45    12382.29    501.81 o
   3   9  12     6321.94     7514.75    756.51 o
   5   9  12     1284.07     1435.72    369.65 o
   7   9  12      218.38     1172.26    596.35 o
   0  10  12    91157.41    90310.13   3301.83 o
   2  10  12    56935.80    56406.90   1428.82 o
   4  10  12    54035.20    54595.05    918.97 o
   6  10  12    25654.10    26400.38    545.57 o
   1  11  12       73.42      567.85    445.44 o
   3  11  12       88.02     1174.53    510.38 o
   5  11  12       12.76      305.12    318.35 o
   7  11  12       69.97     1100.20    523.98 o
   0  12  12   278148.88   277313.88   5088.24 o
   2  12  12     4165.91     4722.10    502.16 o
   4  12  12   174728.84   179484.84   6625.20 o
   6  12  12      101.71      599.11    495.65 o
   1  13  12        9.95     1135.57    618.86 o
   3  13  12        9.10      838.65    512.78 o
   5  13  12      250.57      155.83    332.41 o
   0  14  12   117115.50   120147.27   1934.74 o
   2  14  12       69.86      518.19    526.60 o
   4  14  12    97245.01    96270.42   1379.90 o
   1  15  12     1499.70     1588.68    450.72 o
   3  15  12      820.11     1180.11    571.59 o
   0  16  12    56972.46    58353.30   2717.41 o
   2  16  12     5082.88     6008.94    502.29 o
   2   1  13     2690.35     2931.68    188.31 o
   4   1  13      766.52      920.51    216.98 o
   6   1  13     1637.06     1694.90    290.26 o
   8   1  13       82.99      144.76    464.10 o
   1   2  13    28757.67    27948.08    542.69 o
   3   2  13    86773.52    86072.64    924.05 o
   5   2  13     8375.33     8321.90    233.34 o
   7   2  13    41080.34    42000.60    854.79 o
   9   2  13     9625.74     8923.95    557.91 o
   2   3  13      784.42      755.78    173.42 o
   4   3  13     2485.70     2247.76    325.89 o
   6   3  13       35.63      544.73    280.16 o
   8   3  13       20.41      230.70    568.43 o
   1   4  13   119031.72   121771.76   1635.58 o
   3   4  13    81964.13    79904.91    876.69 o
   5   4  13   110098.40   105187.27   1314.68 o
   7   4  13    34001.70    33907.98    524.68 o
   9   4  13    57443.28    58491.42    913.26 o
   2   5  13       49.20      491.20    241.82 o
   4   5  13     1345.32     1729.53    287.17 o
   6   5  13        5.84      550.49    338.22 o
   8   5  13      579.21     1123.20    418.46 o
   1   6  13     1982.44     2446.44    256.46 o
   3   6  13     1029.65     1022.17    220.49 o
   5   6  13     2773.93     3338.34    310.37 o
   7   6  13     3577.55     3729.39    422.22 o
   2   7  13      946.15      142.12    231.71 o
   4   7  13      115.94      173.61    181.74 o
   6   7  13      255.87      389.16    282.57 o
   8   7  13      549.62     1271.86    422.24 o
   1   8  13    47117.77    44673.81    865.89 o
   3   8  13    33537.21    33642.17    564.40 o
   5   8  13    34602.24    34903.95    497.23 o
   7   8  13     6375.01     6245.03    462.29 o
   2   9  13       12.92      141.03    375.17 o
   4   9  13      699.43      731.95    352.55 o
   6   9  13       25.80     1464.53    557.83 o
   8   9  13      230.81     1034.76    670.12 o
   1  10  13    47308.64    44671.46   1483.40 o
   3  10  13    59870.25    56196.65   1270.70 o
   5  10  13    18847.08    20456.23    528.65 o
   7  10  13    32803.95    31504.57   1001.60 o
   2  11  13       47.80      428.75   1502.42 o
   4  11  13      346.30     1084.85    634.95 o
   6  11  13       74.31     1239.57    580.14 o
   1  12  13    38957.64    39363.54   1064.98 o
   3  12  13    19112.46    19175.18    750.48 o
   5  12  13    28931.20    28445.85    958.07 o
   2  13  13      366.81      265.93    486.16 o
   4  13  13       27.05      411.53    720.40 o
   6  13  13      289.26     1157.22    624.77 o
   1  14  13     2404.77     2783.09    578.57 o
   3  14  13     8188.47     9284.65    609.13 o
   5  14  13      633.32     1477.62    624.56 o
   2  15  13      154.48      674.76    865.80 o
   4  15  13       64.71      109.18    543.80 o
   1  16  13    40414.46    41609.48    841.16 o
   0   0  14   134351.70   136337.75   1478.67 o
   2   0  14   183259.66   189414.47   3255.27 o
   4   0  14    56712.14    58659.28   1423.08 o
   6   0  14   161170.16   166149.47   3848.78 o
   8   0  14    21087.00    21978.49    701.15 o
   1   1  14    70268.27    69685.82   1263.94 o
   3   1  14    79624.05    82543.14    868.84 o
   5   1  14    50950.10    52842.86    830.73 o
   7   1  14    43730.68    44097.38    952.32 o
   9   1  14    19520.78    19995.04    629.14 o
   0   2  14     5321.04     6870.85    930.39 o
   2   2  14    65358.12    65870.52    720.03 o
   4   2  14     1632.44     2384.22    275.11 o
   6   2  14    44891.35    44447.78    646.72 o
   8   2  14      126.81        0.00    112.10 o
   1   3  14   202198.30   208580.16   3498.46 o
   3   3  14   157450.98   158764.34   2720.40 o
   5   3  14    73309.91    73520.34    575.28 o
   7   3  14    41875.91    42029.57    623.07 o
   9   3  14    14371.41    14078.30    609.57 o
   0   4  14   114380.57   121542.87   6628.65 o
   2   4  14     9340.72     9884.07    362.39 o
   4   4  14    45500.68    45269.09    640.86 o
   6   4  14      138.33      578.15    425.26 o
   8   4  14    11419.21    11100.92    582.27 o
   1   5  14    69490.59    66822.76   2703.68 o
   3   5  14    58718.45    57058.51    603.29 o
   5   5  14    36456.37    36048.40    512.22 o
   7   5  14    27901.96    27623.51    492.73 o
   0   6  14   160090.98   159626.80  12608.72 o
   2   6  14    22533.88    21284.46    500.10 o
   4   6  14    92834.02    90877.71   1189.13 o
   6   6  14    15890.91    16192.92    430.33 o
   8   6  14    39689.95    41720.71    649.21 o
   1   7  14    65836.88    63215.10   1292.82 o
   3   7  14    56566.75    57767.94   1452.66 o
   5   7  14    38106.81    37882.34    755.20 o
   7   7  14    27311.42    27393.72    738.73 o
   0   8  14   128883.20   121700.19   2733.24 o
   2   8  14    15601.10    14574.27    477.03 o
   4   8  14   108660.38   108237.26   2814.36 o
   6   8  14     8234.49     7157.39    439.60 o
   8   8  14    52241.36    53373.49    950.57 o
   1   9  14   103068.63    97576.63   2527.13 o
   3   9  14    80055.09    77825.82   1827.84 o
   5   9  14    55506.35    56337.13   1830.62 o
   7   9  14    26459.56    26497.33    700.94 o
   0  10  14     8110.06     9882.06    774.89 o
   2  10  14     9645.33     8513.38    620.44 o
   4  10  14    10589.71    10859.12    634.90 o
   6  10  14     9083.87     9753.04    584.68 o
   1  11  14    29863.45    30108.91    658.88 o
   3  11  14    28264.20    28220.57   1087.69 o
   5  11  14    27288.41    26922.74    707.71 o
   0  12  14    24369.06    25563.95   1074.67 o
   2  12  14    83387.61    86165.37   3684.63 o
   4  12  14    16694.47    17034.98    586.71 o
   6  12  14    49382.14    47583.49   3537.99 o
   1  13  14    34716.13    35650.66   1349.89 o
   3  13  14    26485.55    26964.03    702.31 o
   5  13  14    24368.78    23905.35    736.21 o
   0  14  14     1762.54     2891.56   1084.32 o
   2  14  14    60439.84    61998.74    840.64 o
   4  14  14     3707.43     3481.36    567.32 o
   1  15  14    43073.57    44257.81    803.44 o
   3  15  14    30548.89    31405.73    722.92 o
   0  16  14      221.15      503.50    800.00 o
   2  16  14    27233.06    26377.36    674.77 o
   2   1  15      903.72      112.25    296.91 o
   4   1  15     1812.49     2081.91    256.75 o
   6   1  15     2161.66     2241.71    305.89 o
   8   1  15      821.77      170.41    196.40 o
   1   2  15    44041.05    44010.28    685.22 o
   3   2  15    36420.73    35808.17    521.59 o
   5   2  15    35495.96    35480.95    769.91 o
   7   2  15    11980.34    12791.71    371.86 o
   9   2  15    20987.65    21418.34    621.25 o
   2   3  15      232.18       48.71    162.29 o
   4   3  15      239.88      148.93    477.67 o
   6   3  15      826.89     1046.02    350.62 o
   8   3  15        1.52      744.51    522.91 o
   1   4  15    97262.95    96734.24   1371.46 o
   3   4  15   119622.83   116160.55   1253.83 o
   5   4  15    52085.66    50484.55    586.50 o
   7   4  15    61397.96    59437.33    709.68 o
   2   5  15      748.44      953.07    267.44 o
   4   5  15      383.82      401.44    201.20 o
   6   5  15     2306.20     2821.59    428.90 o
   8   5  15      895.59     1047.25    594.58 o
   1   6  15     5525.89     5591.63    321.31 o
   3   6  15     1384.72     2006.03    452.04 o
   5   6  15     5531.84     5265.69    464.96 o
   7   6  15     1387.28     1526.32    565.01 o
   2   7  15       87.42      686.70    483.74 o
   4   7  15     4708.22     3932.26    498.73 o
   6   7  15      634.11     1028.72    584.41 o
   8   7  15     3516.81     3835.16    584.79 o
   1   8  15    28178.13    28299.01    682.73 o
   3   8  15    41965.13    40930.05    773.60 o
   5   8  15    12704.09    12717.67    622.70 o
   7   8  15    19532.58    18504.06    686.98 o
   2   9  15      556.89      309.13    644.84 o
   4   9  15       23.88      186.96    227.12 o
   6   9  15      341.37      465.33    471.27 o
   1  10  15    41676.51    39377.81    831.58 o
   3  10  15    26352.87    25753.21    848.35 o
   5  10  15    34819.41    31877.13   1609.58 o
   7  10  15    14012.22    13445.77    901.45 o
   2  11  15      980.49        6.95    332.87 o
   4  11  15      228.49      652.68    410.22 o
   6  11  15     2445.62      812.93    639.62 o
   1  12  15    28420.43    28591.67    752.83 o
   3  12  15    23864.56    24154.90    785.36 o
   5  12  15    16932.77    16553.95   1059.78 o
   2  13  15      507.00        7.57    163.20 o
   4  13  15     1464.31     2295.92    676.55 o
   1  14  15     4888.90     5653.52    582.43 o
   3  14  15     3510.54     3441.84    573.62 o
   2  15  15        2.05      303.44    584.58 o
   1  16  15    30631.50    33091.19    925.50 o
   0   0  16     6122.62     7188.12    596.42 o
   2   0  16   510623.97   508884.44   8888.98 o
   4   0  16     8679.22     8558.24    408.00 o
   6   0  16   202119.31   208483.38   5040.23 o
   8   0  16    12750.95    13209.57    610.89 o
   1   1  16    90489.96    91432.89   2243.81 o
   3   1  16    54009.12    56389.75    834.63 o
   5   1  16    48330.68    48798.95    775.29 o
   7   1  16    19029.08    19421.71    432.67 o
   0   2  16      462.74     1647.97    605.52 o
   2   2  16    68203.88    66857.38    711.43 o
   4   2  16     1171.84      704.68    192.68 o
   6   2  16    46117.24    46269.76    599.89 o
   8   2  16      870.45      655.52    387.68 o
   1   3  16    77095.23    78226.98   1206.79 o
   3   3  16    51686.54    52377.41    749.74 o
   5   3  16    47420.43    47247.91    679.17 o
   7   3  16    19795.39    19007.50    571.68 o
   0   4  16    38245.05    37885.00   1490.41 o
   2   4  16     7653.48     8086.29    392.62 o
   4   4  16    35719.36    35164.32    613.21 o
   6   4  16     3590.47     3024.58    422.64 o
   8   4  16    23093.12    22611.38    600.81 o
   1   5  16    58719.71    56491.88    935.17 o
   3   5  16    48249.38    47329.30    945.96 o
   5   5  16    46191.63    43151.62    739.21 o
   7   5  16    23658.43    24075.20    766.54 o
   0   6  16   286185.97   259518.53   5847.61 o
   2   6  16      779.03      446.36    520.79 o
   4   6  16   170488.84   168051.95   1054.72 o
   6   6  16     1567.70     1472.93    479.75 o
   8   6  16    55108.94    57520.98    866.46 o
   1   7  16    51961.35    49574.94   1283.90 o
   3   7  16    44220.83    42422.88   1094.02 o
   5   7  16    36982.50    35377.46    682.72 o
   7   7  16    20709.24    19805.13    918.43 o
   0   8  16   118086.66   112304.82   3619.37 o
   2   8  16     8402.97     7228.32    509.54 o
   4   8  16    93655.28    92503.68   2412.38 o
   6   8  16     5294.87     5253.66    618.67 o
   1   9  16    45037.47    44947.37    790.77 o
   3   9  16    35910.81    35307.71    805.22 o
   5   9  16    22354.90    21959.65    904.78 o
   7   9  16    13997.49    13402.75    726.70 o
   0  10  16    19322.20    20918.21   1053.35 o
   2  10  16    12181.10    11672.50    907.80 o
   4  10  16    16172.77    13870.13    946.59 o
   6  10  16    10915.62    10965.13    887.05 o
   1  11  16    37865.01    39154.50    894.82 o
   3  11  16    30419.22    30456.27   1149.25 o
   5  11  16    16666.11    14735.63   1096.35 o
   0  12  16     1003.21     2209.15    707.60 o
   2  12  16   134683.70   138043.69   2739.31 o
   4  12  16     1485.15      120.89    242.94 o
   1  13  16    27477.69    28853.41    930.08 o
   3  13  16    26012.09    26435.32    824.24 o
   5  13  16    14789.01    13234.12    997.37 o
   0  14  16     1887.34     2500.10    730.31 o
   2  14  16    38840.68    40213.89    751.25 o
   4  14  16     1940.76     2517.06    619.14 o
   1  15  16    13918.71    14484.68    645.62 o
   2   1  17      151.24      141.91    182.33 o
   4   1  17      385.66     1035.60    311.75 o
   6   1  17     1943.49     2427.93    366.13 o
   8   1  17     1244.63     1634.21    429.35 o
   1   2  17    45694.31    44018.70   1005.86 o
   3   2  17    28934.02    29602.89    456.95 o
   5   2  17    35593.49    34982.80    562.58 o
   7   2  17     9600.57    10049.13    574.27 o
   2   3  17     1177.86     1784.63    366.33 o
   4   3  17     1406.04     1283.60    334.88 o
   6   3  17      330.29      369.30    417.87 o
   8   3  17       18.84      133.05    249.70 o
   1   4  17    97162.63    92710.56   1504.84 o
   3   4  17   110110.63   108671.83   1591.48 o
   5   4  17    47047.74    45580.14    653.59 o
   7   4  17    53165.51    52231.64    813.42 o
   2   5  17      254.49      916.15    355.31 o
   4   5  17     1961.13     2321.33    425.90 o
   6   5  17      862.28      145.17    342.18 o
   8   5  17     1377.79      672.94    745.64 o
   1   6  17     7658.63     7810.74    439.48 o
   3   6  17     5652.84     5308.42    476.59 o
   5   6  17     2885.27     2805.86    542.20 o
   7   6  17     2013.61     1607.90    665.75 o
   2   7  17     2716.48     2509.64    487.57 o
   4   7  17     4004.62     3417.29    506.62 o
   6   7  17     2483.08     2144.54    627.74 o
   1   8  17    17042.89    17193.55    780.45 o
   3   8  17    29393.49    28254.41    874.05 o
   5   8  17    10658.13     8704.33    761.66 o
   7   8  17    18241.82    16964.86    850.08 o
   2   9  17       49.30        0.00    174.33 o
   4   9  17      131.11      121.04    834.79 o
   6   9  17       14.56      392.49    756.40 o
   1  10  17    26799.31    26880.32   1047.22 o
   3  10  17    21625.04    20483.54    824.20 o
   5  10  17    26926.87    25760.27   1103.91 o
   2  11  17      753.74      145.24    330.43 o
   4  11  17     1778.89     1056.58    515.59 o
   6  11  17     1036.74     1147.55    958.88 o
   1  12  17    21398.53    22971.67   1194.25 o
   3  12  17    15724.57    14484.77    869.94 o
   5  12  17    17304.82    16142.37   1026.49 o
   2  13  17       20.35       25.05    279.80 o
   4  13  17        4.38      913.46   1071.49 o
   1  14  17     5244.44     6499.80    692.53 o
   3  14  17     5126.44     5589.79    600.51 o
   0   0  18   625191.56   659386.38  56013.23 o
   2   0  18      245.28        0.00    165.94 o
   4   0  18   356016.94   360815.19   5224.04 o
   6   0  18     2979.01     3052.64    435.95 o
   8   0  18   116580.63   127691.47   2097.86 o
   1   1  18      541.02      446.09    380.04 o
   3   1  18      332.52      338.12    275.09 o
   5   1  18       82.60      566.00    270.67 o
   7   1  18      118.82     1071.86    422.08 o
   0   2  18   194272.16   194460.63   6561.03 o
   2   2  18    26793.98    26697.06    649.69 o
   4   2  18   128319.18   129565.47   1641.57 o
   6   2  18    13554.82    13415.51    516.67 o
   8   2  18    51677.78    52070.00    980.99 o
   1   3  18    13404.85    13302.77    591.42 o
   3   3  18    12012.51    11951.37    473.18 o
   5   3  18     4773.39     4901.97    420.08 o
   7   3  18     2438.47     2321.36    494.35 o
   0   4  18    46503.23    42209.82    917.93 o
   2   4  18    97211.84    94088.31   1974.75 o
   4   4  18    38142.20    37035.29    600.44 o
   6   4  18    75306.44    74964.61    822.59 o
   8   4  18    12827.00    11470.35    609.45 o
   1   5  18     1732.81     1177.01    550.53 o
   3   5  18       66.60      712.44    302.80 o
   5   5  18      398.04      760.16    532.08 o
   7   5  18     1351.82     1268.30    588.96 o
   0   6  18     6635.21     5875.02    556.00 o
   2   6  18   241261.44   241771.09   7963.63 o
   4   6  18     4700.00     3215.84    812.40 o
   6   6  18   138986.94   136742.05   1152.54 o
   1   7  18       74.30      395.92    233.27 o
   3   7  18      224.79      122.88    210.67 o
   5   7  18      298.42      149.59    207.75 o
   7   7  18      525.80      436.32    945.01 o
   0   8  18     2051.06     2794.96    992.28 o
   2   8  18   190796.94   192200.97   2427.06 o
   4   8  18      556.59      307.47    310.47 o
   6   8  18   108857.87   107185.35   2164.63 o
   1   9  18    14340.04    14428.19    577.87 o
   3   9  18     7005.05     6349.72    755.07 o
   5   9  18     2303.75     2056.97    658.17 o
   0  10  18    59570.73    60119.67   3719.34 o
   2  10  18    58936.33    59668.85   1189.36 o
   4  10  18    36241.23    33616.31   1074.44 o
   6  10  18    21754.10    21160.83   1337.28 o
   1  11  18       19.55      916.65    668.82 o
   3  11  18       36.27      109.47   1835.60 o
   5  11  18       17.97      441.61   1420.63 o
   0  12  18   164547.64   167624.66  15908.66 o
   2  12  18      928.83      962.81    670.70 o
   4  12  18   121631.26   120555.23   3740.56 o
   1  13  18       38.68     1099.56    956.82 o
   3  13  18       36.52      455.28    867.59 o
   0  14  18    66901.02    73444.13   5126.18 o
   2  14  18      899.58     2332.58    827.90 o
   2   1  19       22.77        9.61    372.54 o
   4   1  19        2.46      701.51    477.00 o
   6   1  19      387.89      987.61    408.31 o
   8   1  19       24.37      429.27    379.93 o
   1   2  19    23128.28    23531.50    778.46 o
   3   2  19    56847.65    56456.52    664.83 o
   5   2  19     5986.93     6198.18    433.90 o
   7   2  19    29055.18    28850.20    622.05 o
   2   3  19      365.03      713.33    428.09 o
   4   3  19      248.67     1008.09    448.79 o
   6   3  19      233.50      981.98    477.40 o
   8   3  19      770.92      238.43    219.45 o
   1   4  19    90052.02    83290.93   1056.11 o
   3   4  19    56189.70    54655.30    990.72 o
   5   4  19    76101.66    74876.48    757.62 o
   7   4  19    22285.31    22199.19    676.87 o
   2   5  19      111.83     1107.48    376.44 o
   4   5  19       29.78      474.23    289.98 o
   6   5  19       98.08      903.92    655.72 o
   1   6  19     5245.77     5767.12    443.20 o
   3   6  19     2119.45     2841.33    537.87 o
   5   6  19     2924.94     3195.43    514.16 o
   7   6  19     1880.26     1408.49    687.09 o
   2   7  19       23.34      910.39    569.81 o
   4   7  19     1318.73     1614.82    670.18 o
   6   7  19      282.64      584.61    360.98 o
   1   8  19    21548.97    20432.72    571.58 o
   3   8  19    14715.37    14290.10    738.71 o
   5   8  19    22976.35    22575.02    747.65 o
   2   9  19       41.29     3227.72   1459.58 o
   4   9  19      310.68     1761.09   1162.31 o
   6   9  19        7.51      203.29    503.76 o
   1  10  19    23914.78    23114.07    734.26 o
   3  10  19    30775.32    29438.73   1679.87 o
   5  10  19    13595.08    13000.52    858.31 o
   2  11  19      190.83     1559.67    758.76 o
   4  11  19      161.38        6.85    727.06 o
   1  12  19    20492.48    20572.21   1696.91 o
   3  12  19    11292.85    11821.86   1208.38 o
   2  13  19       15.31       44.39    292.60 o
   1  14  19     3467.43     3571.99    903.51 o
   0   0  20    67400.07    69305.86   5233.45 o
   2   0  20   106347.74   112410.45   3048.80 o
   4   0  20    42678.34    41845.45    910.46 o
   6   0  20    81193.52    83329.25   1705.97 o
   1   1  20    63804.96    66206.73   1326.05 o
   3   1  20    47118.54    46041.89    641.08 o
   5   1  20    50457.14    51762.96    720.69 o
   7   1  20    23966.77    25194.95    947.58 o
   0   2  20      985.93     1662.76    742.66 o
   2   2  20    58496.92    58773.14   1087.38 o
   4   2  20      147.71      584.00    478.46 o
   6   2  20    30572.98    31116.68    610.26 o
   1   3  20   107879.71   106194.05   1809.50 o
   3   3  20    73819.27    74841.84    878.81 o
   5   3  20    59444.46    59955.17    734.39 o
   7   3  20    23334.57    23901.19    656.37 o
   0   4  20    49837.32    46074.22    887.99 o
   2   4  20     1916.46     2628.58    378.23 o
   4   4  20    31044.32    31081.99    626.52 o
   6   4  20      122.11      912.62    437.48 o
   1   5  20    48952.25    46163.03    943.38 o
   3   5  20    36830.23    36916.60    663.36 o
   5   5  20    33052.69    32285.99    884.97 o
   7   5  20    19029.59    17464.95    683.10 o
   0   6  20    53741.54    47907.12   1289.25 o
   2   6  20    20462.81    20467.70    523.95 o
   4   6  20    44582.46    45365.13    684.68 o
   6   6  20    10276.06     9704.01    619.32 o
   1   7  20    55078.68    52798.71    949.40 o
   3   7  20    41316.79    40826.93   1432.25 o
   5   7  20    31769.50    30291.62    895.69 o
   0   8  20   104696.84   101209.04   3127.69 o
   2   8  20     8074.46     8321.83    637.35 o
   4   8  20    77053.19    77263.16   1122.98 o
   6   8  20     7966.91     7408.10    697.11 o
   1   9  20    65902.18    64280.99    804.06 o
   3   9  20    55142.05    56563.91   2174.64 o
   5   9  20    34249.25    32776.62    968.70 o
   0  10  20     6916.50     7370.22    820.12 o
   2  10  20    10714.67    10915.74    686.34 o
   4  10  20     5235.77     5008.35    828.70 o
   1  11  20    21126.78    21461.88    991.59 o
   3  11  20    23674.55    24219.44    880.52 o
   0  12  20    20016.21    22255.56   2338.13 o
   2  12  20    40423.92    42741.75   1024.02 o
   4  12  20    13004.06    13638.66   2174.16 o
   1  13  20    23227.56    23305.96   1408.37 o
   2   1  21     1113.56      159.15    373.54 o
   4   1  21     4022.50     3822.94    489.09 o
   6   1  21     1481.01     2246.13    719.58 o
   1   2  21    25568.09    25501.07    548.70 o
   3   2  21    17436.31    16874.98    527.05 o
   5   2  21    22589.46    22849.86    622.43 o
   7   2  21    10456.06    10802.23    528.51 o
   2   3  21      604.31      482.98    450.38 o
   4   3  21        0.01      435.30    494.17 o
   6   3  21      285.94      727.37    445.89 o
   1   4  21    58097.90    54875.13   1323.82 o
   3   4  21    60017.86    59676.68    834.42 o
   5   4  21    40982.77    41119.56    731.79 o
   7   4  21    35809.15    34529.11    880.51 o
   2   5  21      497.00      210.33    212.33 o
   4   5  21     1119.87     1486.13    522.65 o
   6   5  21     1875.79     2287.75    524.16 o
   1   6  21     1025.55     1166.22    607.68 o
   3   6  21     1336.94     1614.26    582.70 o
   5   6  21     1546.07     2182.38    503.08 o
   2   7  21      385.02      446.07    327.53 o
   4   7  21       32.06      954.30    712.87 o
   6   7  21     2844.29     2608.89    613.68 o
   1   8  21    21844.14    21779.22    637.42 o
   3   8  21    21834.51    22396.09    789.16 o
   5   8  21    12086.07    12291.45    705.22 o
   2   9  21      209.12     1448.25    625.68 o
   4   9  21      336.72     2698.25   1864.84 o
   1  10  21    30161.18    30142.28    783.99 o
   3  10  21    27620.61    29269.98    852.09 o
   5  10  21    19976.60    18044.12    889.17 o
   2  11  21        0.51      986.07    723.64 o
   4  11  21      915.13     1643.38    779.80 o
   1  12  21    17415.92    18016.16    963.90 o
   3  12  21    17221.94    18387.35   1031.37 o
   0   0  22      244.61     1144.59    890.11 o
   2   0  22   211188.55   243849.86   3361.14 o
   6   0  22   117458.33   116341.47   3091.75 o
   1   1  22    64469.51    63045.07   1546.39 o
   3   1  22    44363.66    45052.71   1025.46 o
   5   1  22    26271.32    27388.86    680.56 o
   7   1  22    12990.30    14085.98   1533.09 o
   0   2  22      554.82      955.44    815.12 o
   2   2  22    52152.50    52621.54   1102.01 o
   4   2  22      508.47      382.47    486.47 o
   6   2  22    41904.50    42219.95    915.99 o
   1   3  22    25102.60    24983.34    748.19 o
   3   3  22    24268.75    24784.35    655.10 o
   5   3  22    21664.94    21778.36    637.29 o
   7   3  22    15336.53    15710.98    594.73 o
   0   4  22    63133.82    57645.98   1664.80 o
   2   4  22     1271.49     2230.06    469.47 o
   4   4  22    43132.67    43290.39   1059.33 o
   6   4  22     1326.55     1413.64    541.73 o
   1   5  22    32150.32    31151.20   1070.69 o
   3   5  22    32709.16    32412.78    653.89 o
   5   5  22    29991.74    29251.30    686.71 o
   0   6  22   159880.98   152139.83   4006.24 o
   2   6  22     2814.76     3837.90    490.16 o
   4   6  22    99368.52    99449.35   1122.37 o
   6   6  22      121.44     1097.83    464.68 o
   1   7  22    37619.37    35719.61    660.22 o
   3   7  22    32823.95    31532.54    993.07 o
   5   7  22    22320.80    21787.97    783.57 o
   0   8  22    96609.84    93173.13   1303.79 o
   2   8  22     9748.28    10423.52    633.30 o
   4   8  22    79712.89    78629.20   1171.51 o
   1   9  22    25897.61    27383.09   1027.07 o
   3   9  22    19117.00    17921.25    790.74 o
   5   9  22    11673.07    11015.12    943.84 o
   0  10  22     6453.11     6251.71    962.24 o
   2  10  22    17039.49    17363.65    762.23 o
   4  10  22     7558.13     8669.26    855.70 o
   1  11  22    26788.15    26226.86    820.26 o
   3  11  22    21498.25    22041.52    900.29 o
   0  12  22       29.46        0.00    844.89 o
   2  12  22    83105.60    88010.13   1128.82 o
   2   1  23       97.30      342.90    585.68 o
   4   1  23       39.11     1474.94   3021.99 o
   6   1  23      832.45      125.75    655.59 o
   1   2  23    20552.42    21260.42    634.34 o
   3   2  23    16306.50    16115.82    687.03 o
   5   2  23    20440.20    21038.21    808.10 o
   2   3  23      225.67      707.86    615.11 o
   4   3  23      480.83       37.85    285.03 o
   6   3  23       56.54     1114.35    775.00 o
   1   4  23    46142.59    44490.36   1322.51 o
   3   4  23    64402.17    64780.77    981.43 o
   5   4  23    24675.21    25407.67    710.36 o
   2   5  23        2.90      381.30    397.31 o
   4   5  23      994.18      451.70    350.66 o
   6   5  23       15.46      508.17    594.74 o
   1   6  23     1543.50     1866.46    540.80 o
   3   6  23      379.73      948.02    562.99 o
   5   6  23     2289.85     1755.78    604.70 o
   2   7  23      871.47     1902.90    527.29 o
   4   7  23      745.37      204.03    233.81 o
   1   8  23    14212.00    13980.44    719.82 o
   3   8  23    23704.91    24247.71    831.29 o
   5   8  23     5129.76     6017.37    771.89 o
   2   9  23       36.41      954.63    596.75 o
   4   9  23      372.13      701.82    594.18 o
   1  10  23    30430.47    31118.04    824.59 o
   3  10  23    15824.92    16228.71    803.65 o
   2  11  23      144.13     1650.90    760.63 o
   0   0  24   234372.69   230799.98   8256.30 o
   2   0  24      831.63     1260.54   1025.13 o
   4   0  24   165871.28   173545.95   3743.16 o
   1   1  24      249.02     2259.43    949.76 o
   3   1  24       63.20     1268.26   1269.94 o
   5   1  24      863.96     1121.36   3341.97 o
   0   2  24   135690.36   133459.38   3644.93 o
   2   2  24    13640.81    14168.54    670.70 o
   4   2  24    99206.34    99492.32   1527.56 o
   6   2  24     6305.51     5221.87    725.04 o
   1   3  24    15073.83    15747.10    698.29 o
   3   3  24     7480.54     7619.82    804.24 o
   5   3  24     6239.27     6842.79    723.45 o
   0   4  24    18655.18    18169.53    954.75 o
   2   4  24    96430.55    94695.34   1900.20 o
   4   4  24    16011.37    16813.47    746.77 o
   1   5  24       45.88      124.52    243.38 o
   3   5  24       45.70      656.71    820.31 o
   5   5  24      997.92     1604.75    553.29 o
   0   6  24     6092.93     5536.84    808.24 o
   2   6  24   118388.02   113116.77   2551.32 o
   4   6  24     3656.76     3648.37    649.11 o
   1   7  24      153.74      353.64    572.63 o
   3   7  24      269.58      958.51    600.08 o
   5   7  24      814.22     1598.45    663.02 o
   0   8  24      412.95      870.13   1321.92 o
   2   8  24   151317.98   147104.67   2048.44 o
   4   8  24      202.87     1510.15    918.81 o
   1   9  24     7305.91     7638.20    698.93 o
   3   9  24     5042.60     5883.43    715.12 o
   0  10  24    49138.07    49598.60   1221.41 o
   2  10  24    27314.51    27313.32    841.80 o
   1  11  24       57.44      345.43    629.10 o
   2   1  25       92.58      689.74    733.14 o
   4   1  25      321.05      657.21   1682.04 o
   1   2  25    17064.03    18802.25    766.16 o
   3   2  25    23146.58    22102.32    822.64 o
   5   2  25     7648.15     7185.82    774.42 o
   2   3  25        1.52     1232.19    673.24 o
   4   3  25      175.58     1403.27   1107.63 o
   1   4  25    55552.78    55401.88   1290.09 o
   3   4  25    33312.46    34918.23   1055.17 o
   5   4  25    47467.46    48098.09   1004.95 o
   2   5  25      113.82      260.42    411.27 o
   4   5  25      817.56     2866.99    734.85 o
   1   6  25     2094.04     2375.65    536.33 o
   3   6  25     2929.02     2793.88    687.80 o
   2   7  25      554.56      611.08    402.76 o
   4   7  25      139.64      369.34    265.68 o
   1   8  25    11520.82    11642.03    788.69 o
   3   8  25     5916.60     7126.61    782.11 o
   2   9  25      261.25      410.72    773.90 o
   1  10  25    15828.11    15762.95    770.39 o
   0   0  26    43495.70    47257.76   2546.58 o
   2   0  26    55838.33    61963.54   1515.50 o
   4   0  26    28150.55    27503.93   4744.47 o
   1   1  26    35432.38    36624.08    948.47 o
   3   1  26    35929.27    38311.92   1143.41 o
   5   1  26    30067.79    29623.93    911.07 o
   0   2  26      371.07     2326.10   1175.85 o
   2   2  26    47844.19    49870.40    930.10 o
   4   2  26      380.85      563.88   1171.94 o
   1   3  26    56931.18    55218.77   1331.65 o
   3   3  26    45765.23    47889.44   1474.81 o
   5   3  26    28102.10    29591.62    918.63 o
   0   4  26    24320.78    25068.27   1076.24 o
   2   4  26      463.95      189.71    611.33 o
   4   4  26    18767.65    18631.21   1151.37 o
   1   5  26    41201.89    38260.76    964.88 o
   3   5  26    32123.58    31730.89    930.27 o
   0   6  26    18506.58    19884.67    956.89 o
   2   6  26    10942.79    10637.17    604.90 o
   4   6  26    19291.82    19499.18    886.90 o
   1   7  26    36356.38    35888.75    774.08 o
   3   7  26    30763.54    30058.91    886.23 o
   0   8  26    73488.14    74920.50   1658.58 o
   2   8  26     5741.74     4899.76    746.32 o
   1   9  26    30019.38    29498.81    874.67 o
   2   1  27     1342.31     2395.24    763.22 o
   4   1  27     1434.76     2153.86   1228.49 o
   1   2  27    15025.77    15134.55    895.83 o
   3   2  27    16976.64    18436.77   1284.74 o
   2   3  27      163.32      713.15    798.53 o
   4   3  27      295.87      190.51    849.14 o
   1   4  27    41158.45    40740.64    905.14 o
   3   4  27    36103.91    37157.43   1931.85 o
   2   5  27      176.71      823.33    994.14 o
   1   6  27     2654.73     2766.71    518.36 o
   3   6  27     1194.57      773.63    759.89 o
   2   7  27       18.11      294.47    837.57 o
   1   8  27     7766.56     7942.68    675.00 o
   0   0  28     1098.12      473.95   2041.95 o
   2   0  28   128116.74   147729.36   2882.34 o
   1   1  28    31699.31    33026.59   1035.46 o
   3   1  28    28962.56    29831.08   1108.85 o
   0   2  28      619.19     2155.02   1137.91 o
   2   2  28    39856.36    41388.60   1016.17 o
   1   3  28    10696.09    12277.16    857.40 o
   3   3  28    13038.49    14483.54    964.54 o
   0   4  28    36053.20    35530.92   1223.26 o
   2   4  28     5088.33     4169.83    811.42 o
   1   5  28    24110.19    23099.68    820.32 o
   0   6  28    86598.10    84902.36   1765.32 o
   2   1  29        1.28     1351.08    666.07 o
   1   2  29    13798.96    15029.06    911.59 o
   2   3  29       21.05      449.99    777.13 o
   1   4  29    25677.59    26133.20    996.21 o
   0   0  30   109445.06   111621.39   3432.26 o
   1   1  30      615.03     2152.17    848.66 o
   0   2  30    61174.60    61183.43   2205.20 o
 
